# Supplementary material for: Separability of the Coupled-Cluster Excited State Equations: The Case of Excitonic Couplings
Source: J Phys Chem A. 2026 Jun 4;130(24):4657–69. doi: 10.1021/acs.jpca.6c00608 (PMC13288680; doi:10.1021/acs.jpca.6c00608)
Supplement: Supplementary file 2 [file jp6c00608_si_002.xlsx]

## Sheet: Neon
Ne - Ne	aug-cc-pVDZ (for larger basis sets scroll to line 133)																										effective dipole coupling strength:							relative splitting accuracy (per cent):								test -> R^3 cancels!
	CCS	EOM						∆E				LR
	R/a0	∆E1/Eh	∆E2/Eh		VAB	VBA		supersys	density	dipole		VAB	VBA		supersys	density	dipole			R	supersys	dens EOM	dens LR	dip EOM	dip LR		R	supersys	dens EOM	dens LR	dip EOM	dip LR		R	supersys	dens EOM	dens LR	dip EOM	dip LR				dens EOM	dens LR	dip EOM	dip LR
	8	0.759469	0.760372		0.000442082	0.000442082		0.902534	0.884165	0.88635		0.00043781	0.00043781		0.902534	0.87562	0.877796			8	0.902534	0.884165	0.87562	0.88635	0.877796		8	0.231049	0.226346	0.224159	0.226906	0.224716		8		-2.03528	-2.98208	-1.79311	-2.74093				-2.03528	-2.98208	-1.79311	-2.74093
	9	0.762186	0.762816		0.000311145	0.000311145		0.629685	0.622291	0.622512		0.000308142	0.000308142		0.629685	0.616284	0.616504			9	0.629685	0.622291	0.616284	0.622512	0.616504		9	0.22952	0.226825	0.224635	0.226906	0.224716		9		-1.1742	-2.12818	-1.13904	-2.09317				-1.1742	-2.12818	-1.13904	-2.09317
	10	0.763274	0.763729		0.000226896	0.000226896		0.455616	0.453792	0.453811		0.000224706	0.000224706		0.455616	0.449412	0.449432			10	0.455616	0.453792	0.449412	0.453811	0.449432		10	0.227808	0.226896	0.224706	0.226906	0.224716		10		-0.400236	-1.36152	-0.395999	-1.3573				-0.400236	-1.36152	-0.395999	-1.3573
	11	0.763575	0.763916		0.000170477	0.000170477		0.341252	0.340954	0.340955		0.000168832	0.000168832		0.341252	0.337663	0.337665			11	0.341252	0.340954	0.337663	0.340955	0.337665		11	0.227103	0.226905	0.224715	0.226906	0.224716		11		-0.0872872	-1.05157	-0.086859	-1.05115				-0.0872872	-1.05157	-0.086859	-1.05115
	12	0.763656	0.763919		0.000131311	0.000131311		0.262658	0.262622	0.262622		0.000130044	0.000130044		0.262658	0.260088	0.260088			12	0.262658	0.262622	0.260088	0.262622	0.260088		12	0.226936	0.226906	0.224716	0.226906	0.224716		12		-0.0134865	-0.978482	-0.013452	-0.978448				-0.0134865	-0.978482	-0.013452	-0.978448
	15	0.763727	0.763861		6.72313e-05	6.72313e-05		0.134463	0.134463	0.134463		6.65825e-05	6.65825e-05		0.134463	0.133165	0.133165			15	0.134463	0.134463	0.133165	0.134463	0.133165		15	0.226906	0.226906	0.224716	0.226906	0.224716		15		3.57715e-06	-0.965122	2.39429e-06	-0.965124				3.57715e-06	-0.965122	2.39429e-06	-0.965124
	20	0.763765	0.763822		2.83632e-05	2.83632e-05		0.0567264	0.0567264	0.0567264		2.80895e-05	2.80895e-05		0.0567264	0.056179	0.0561789			20	0.0567264	0.0567264	0.056179	0.0567264	0.0561789		20	0.226906	0.226906	0.224716	0.226906	0.224716		20		3.3497e-07	-0.965126	-1.01867e-06	-0.965127				3.3497e-07	-0.965126	-1.01867e-06	-0.965127
	25	0.763779	0.763808		1.4522e-05	1.4522e-05		0.0290439	0.0290439	0.0290439		1.43818e-05	1.43818e-05		0.0290439	0.0287636	0.0287636			25	0.0290439	0.0290439	0.0287636	0.0290439	0.0287636		25	0.226906	0.226906	0.224716	0.226906	0.224716		25		-3.16073e-05	-0.965157	-3.30161e-05	-0.965159				-3.16073e-05	-0.965157	-3.30161e-05	-0.965159
	50	0.763792	0.763796		1.81525e-06	1.81525e-06		0.0036305	0.00363049	0.00363049		1.79773e-06	1.79773e-06		0.0036305	0.00359545	0.00359545			50	0.0036305	0.00363049	0.00359545	0.00363049	0.00359545		50	0.226906	0.226906	0.224716	0.226906	0.224716		50		-0.00033439	-0.965457	-0.000335524	-0.965458				-0.00033439	-0.965457	-0.000335524	-0.965458
	100	0.763794	0.763794		2.26906e-07	2.26906e-07		0.000453866	0.000453811	0.000453811		2.24716e-07	2.24716e-07		0.000453866	0.000449432	0.000449432			100	0.000453866	0.000453811	0.000449432	0.000453811	0.000449432		100	0.226933	0.226906	0.224716	0.226906	0.224716		100		-0.0119775	-0.976988	-0.0119771	-0.976988				-0.0119775	-0.976988	-0.0119771	-0.976988
	200	0.763794	0.763794		2.83632e-08	2.83632e-08		5.67027e-05	5.67264e-05	5.67264e-05		2.80895e-08	2.80895e-08		5.67027e-05	5.61789e-05	5.61789e-05			200	5.67027e-05	5.67264e-05	5.61789e-05	5.67264e-05	5.61789e-05		200	0.226811	0.226906	0.224716	0.226906	0.224716		200		0.0418287	-0.923703	0.0418344	-0.923695				0.0418287	-0.923703	0.0418344	-0.923695
					TM(n0)	TM(0n)				TM*TM		TM(n0)	TM(0n)				TM*TM
					0.476346	0.476346				0.226906		0.471749	0.476346				0.224716
												0.476346
												-0.00459734
	CC2	EOM						∆E				LR
	R/a0	∆E1/Eh	∆E2/Eh		VAB	VBA		supersys	density	dipole		VAB	VBA		supersys	density	dipole			R	supersys	dens EOM	dens LR	dip EOM	dip LR		R	supersys	dens EOM	dens LR	dip EOM	dip LR		R	supersys	dens EOM	dens LR	dip EOM	dip LR
	8	0.683064	0.683966		0.000504136	0.000504136		0.902231	1.00827	1.01197		0.000501771	0.000501771		0.902231	1.00354	1.00724			8	0.902231	1.00827	1.00354	1.01197	1.00724		8	0.230971	0.258118	0.256907	0.259065	0.257853		8		11.7533	11.229	12.1634	11.6386
	9	0.686799	0.687425		0.000355171	0.000355171		0.626182	0.710341	0.710741		0.000353508	0.000353508		0.626182	0.707016	0.707416			9	0.626182	0.710341	0.707016	0.710741	0.707416		9	0.228243	0.258919	0.257707	0.259065	0.257853		9		13.44	12.909	13.5039	12.9728
	10	0.688251	0.688703		0.000259047	0.000259047		0.451624	0.518093	0.51813		0.000257835	0.000257835		0.451624	0.515669	0.515706			10	0.451624	0.518093	0.515669	0.51813	0.515706		10	0.225812	0.259047	0.257835	0.259065	0.257853		10		14.718	14.1812	14.7262	14.1894
	11	0.688632	0.68897		0.000194638	0.000194638		0.337867	0.389276	0.389279		0.000193727	0.000193727		0.337867	0.387455	0.387458			11	0.337867	0.389276	0.387455	0.389279	0.387458		11	0.224851	0.259063	0.257851	0.259065	0.257853		11		15.2156	14.6765	15.2165	14.6774
	12	0.688728	0.688988		0.000149922	0.000149922		0.259983	0.299844	0.299844		0.00014922	0.00014922		0.259983	0.298441	0.298441			12	0.259983	0.299844	0.298441	0.299844	0.298441		12	0.224626	0.259065	0.257853	0.259065	0.257853		12		15.3319	14.7923	15.332	14.7924
	15	0.688801	0.688934		7.676e-05	7.676e-05		0.133083	0.15352	0.15352		7.64009e-05	7.64009e-05		0.133083	0.152802	0.152802			15	0.133083	0.15352	0.152802	0.15352	0.152802		15	0.224577	0.259065	0.257853	0.259065	0.257853		15		15.3567	14.817	15.3567	14.817
	20	0.68884	0.688897		3.23831e-05	3.23831e-05		0.0561436	0.0647663	0.0647663		3.22316e-05	3.22316e-05		0.0561436	0.0644633	0.0644633			20	0.0561436	0.0647663	0.0644633	0.0647663	0.0644633		20	0.224574	0.259065	0.257853	0.259065	0.257853		20		15.3583	14.8186	15.3583	14.8186
	25	0.688854	0.688883		1.65802e-05	1.65802e-05		0.0287454	0.0331603	0.0331603		1.65026e-05	1.65026e-05		0.0287454	0.0330052	0.0330052			25	0.0287454	0.0331603	0.0330052	0.0331603	0.0330052		25	0.224574	0.259065	0.257853	0.259065	0.257853		25		15.3586	14.8189	15.3586	14.8189
	50	0.688867	0.68887		2.07252e-06	2.07252e-06		0.00359318	0.00414504	0.00414504		2.06282e-06	2.06282e-06		0.00359318	0.00412565	0.00412565			50	0.00359318	0.00414504	0.00412565	0.00414504	0.00412565		50	0.224574	0.259065	0.257853	0.259065	0.257853		50		15.3585	14.8187	15.3585	14.8187
	100	0.688868	0.688869		2.59065e-07	2.59065e-07		0.000449198	0.00051813	0.00051813		2.57853e-07	2.57853e-07		0.000449198	0.000515706	0.000515706			100	0.000449198	0.00051813	0.000515706	0.00051813	0.000515706		100	0.224599	0.259065	0.257853	0.259065	0.257853		100		15.3456	14.8059	15.3456	14.8059
	200	0.688869	0.688869		3.23831e-08	3.23831e-08		5.61185e-05	6.47662e-05	6.47663e-05		3.22316e-08	3.22316e-08		5.61185e-05	6.44631e-05	6.44633e-05			200	5.61185e-05	6.47662e-05	6.44631e-05	6.47663e-05	6.44633e-05		200	0.224474	0.259065	0.257853	0.259065	0.257853		200		15.4097	14.8697	15.4099	14.8699
					TM(n0)	TM(0n)				TM*TM		TM(n0)	TM(0n)				TM*TM
					0.501817	0.516255				0.259065		0.499469	0.516255				0.257853
												0.504582
												-0.00511373
	CCSD	EOM						∆E				LR
	R/a0	∆E1/Eh	∆E2/Eh		VAB	VBA		supersys	density	dipole		VAB	VBA		supersys	density	dipole			R	supersys	dens EOM	dens LR	dip EOM	dip LR		R	supersys	dens EOM	dens LR	dip EOM	dip LR		R	supersys	dens EOM	dens LR	dip EOM	dip LR
	8	0.694793	0.69572		0.000482637	0.000482637		0.927466	0.965273	0.968527		0.000481962	0.000481962		0.927466	0.963925	0.967176			8	0.927466	0.965273	0.963925	0.968527	0.967176		8	0.237431	0.24711	0.246765	0.247943	0.247597		8		4.07641	3.93099	4.42721	4.28159
	9	0.697944	0.698588		0.000339941	0.000339941		0.644225	0.679881	0.680227		0.000339466	0.000339466		0.644225	0.678933	0.679279			9	0.644225	0.679881	0.678933	0.680227	0.679279		9	0.23482	0.247817	0.247471	0.247943	0.247597		9		5.5348	5.38759	5.58857	5.44132
	10	0.699182	0.699647		0.000247927	0.000247927		0.465456	0.495854	0.495886		0.000247581	0.000247581		0.465456	0.495163	0.495194			10	0.465456	0.495854	0.495163	0.495886	0.495194		10	0.232728	0.247927	0.247581	0.247943	0.247597		10		6.53084	6.38228	6.53763	6.38907
	11	0.699519	0.699867		0.000186282	0.000186282		0.348477	0.372564	0.372566		0.000186022	0.000186022		0.348477	0.372044	0.372047			11	0.348477	0.372564	0.372044	0.372566	0.372047		11	0.231912	0.247941	0.247596	0.247943	0.247597		11		6.91201	6.76292	6.91272	6.76363
	12	0.699608	0.699877		0.000143485	0.000143485		0.268187	0.286971	0.286971		0.000143285	0.000143285		0.268187	0.286571	0.286571			12	0.268187	0.286971	0.286571	0.286971	0.286571		12	0.231714	0.247943	0.247597	0.247943	0.247597		12		7.00398	6.85476	7.00404	6.85482
	15	0.699683	0.699821		7.34646e-05	7.34646e-05		0.137282	0.146929	0.146929		7.33621e-05	7.33621e-05		0.137282	0.146724	0.146724			15	0.137282	0.146929	0.146724	0.146929	0.146724		15	0.231663	0.247943	0.247597	0.247943	0.247597		15		7.02748	6.87823	7.02748	6.87823
	20	0.699724	0.699782		3.09929e-05	3.09929e-05		0.0579142	0.0619857	0.0619857		3.09496e-05	3.09496e-05		0.0579142	0.0618993	0.0618993			20	0.0579142	0.0619857	0.0618993	0.0619857	0.0618993		20	0.231657	0.247943	0.247597	0.247943	0.247597		20		7.03027	6.88102	7.03027	6.88102
	25	0.699738	0.699768		1.58683e-05	1.58683e-05		0.0296519	0.0317367	0.0317367		1.58462e-05	1.58462e-05		0.0296519	0.0316924	0.0316924			25	0.0296519	0.0317367	0.0316924	0.0317367	0.0316924		25	0.231656	0.247943	0.247597	0.247943	0.247597		25		7.0308	6.88154	7.03079	6.88154
	50	0.699751	0.699755		1.98354e-06	1.98354e-06		0.00370649	0.00396709	0.00396709		1.98078e-06	1.98078e-06		0.00370649	0.00396155	0.00396155			50	0.00370649	0.00396709	0.00396155	0.00396709	0.00396155		50	0.231656	0.247943	0.247597	0.247943	0.247597		50		7.03082	6.88157	7.03082	6.88157
	100	0.699753	0.699753		2.47943e-07	2.47943e-07		0.00046336	0.000495886	0.000495886		2.47597e-07	2.47597e-07		0.00046336	0.000495194	0.000495194			100	0.00046336	0.000495886	0.000495194	0.000495886	0.000495194		100	0.23168	0.247943	0.247597	0.247943	0.247597		100		7.01951	6.87027	7.01951	6.87027
	200	0.699753	0.699753		3.09929e-08	3.09929e-08		5.78892e-05	6.19857e-05	6.19857e-05		3.09496e-08	3.09496e-08		5.78892e-05	6.18993e-05	6.18993e-05			200	5.78892e-05	6.19857e-05	6.18993e-05	6.19857e-05	6.18993e-05		200	0.231557	0.247943	0.247597	0.247943	0.247597		200		7.07656	6.92724	7.07657	6.92726
					TM(n0)	TM(0n)				TM*TM		TM(n0)	TM(0n)				TM*TM
					0.488885	0.50716				0.247943		0.488203	0.50716				0.247597
												0.492641
												-0.00443823
	CC3	EOM						∆E				LR
	R/a0	∆E1/Eh	∆E2/Eh		VAB	VBA		supersys	density	dipole		VAB	VBA		supersys	density	dipole			R	supersys	dens EOM	dens LR	dip EOM	dip LR		R	supersys	dens EOM	dens LR	dip EOM	dip LR		R	supersys	dens EOM	dens LR	dip EOM	dip LR
	8	0.702067	0.703059		0.00048015	0.00048015		0.992261	0.9603	0.963592		0.000480062	0.000480062		0.992261	0.960124	0.963416			8	0.992261	0.9603	0.960124	0.963592	0.963416		8	0.254019	0.245837	0.245792	0.24668	0.246635		8		-3.22107	-3.23877	-2.88921	-2.90696
	9	0.705241	0.705929		0.000338205	0.000338205		0.68837	0.67641	0.676762		0.000338143	0.000338143		0.68837	0.676287	0.676638			9	0.68837	0.67641	0.676287	0.676762	0.676638		9	0.250911	0.246552	0.246506	0.24668	0.246635		9		-1.73742	-1.75538	-1.68635	-1.70432
	10	0.706484	0.706981		0.000246664	0.000246664		0.496952	0.493327	0.493359		0.000246619	0.000246619		0.496952	0.493237	0.493269			10	0.496952	0.493327	0.493237	0.493359	0.493269		10	0.248476	0.246664	0.246619	0.24668	0.246635		10		-0.729443	-0.747588	-0.722971	-0.741116
	11	0.706825	0.707196		0.000185333	0.000185333		0.371962	0.370666	0.370668		0.000185299	0.000185299		0.371962	0.370598	0.3706			11	0.371962	0.370666	0.370598	0.370668	0.3706		11	0.247541	0.246678	0.246633	0.24668	0.246635		11		-0.348592	-0.366806	-0.347913	-0.366127
	12	0.706917	0.707204		0.000142754	0.000142754		0.28624	0.285509	0.285509		0.000142728	0.000142728		0.28624	0.285457	0.285457			12	0.28624	0.285509	0.285457	0.285509	0.285457		12	0.247311	0.24668	0.246634	0.24668	0.246635		12		-0.255482	-0.273714	-0.255429	-0.27366
	15	0.706997	0.707144		7.30903e-05	7.30903e-05		0.146515	0.146181	0.146181		7.30769e-05	7.30769e-05		0.146515	0.146154	0.146154			15	0.146515	0.146181	0.146154	0.146181	0.146154		15	0.247244	0.24668	0.246635	0.24668	0.246635		15		-0.228343	-0.246579	-0.228345	-0.246581
	20	0.707041	0.707102		3.0835e-05	3.0835e-05		0.0618084	0.0616699	0.0616699		3.08293e-05	3.08293e-05		0.0618084	0.0616586	0.0616586			20	0.0618084	0.0616699	0.0616586	0.0616699	0.0616586		20	0.247234	0.24668	0.246635	0.24668	0.246635		20		-0.224023	-0.24226	-0.224024	-0.242261
	25	0.707056	0.707087		1.57875e-05	1.57875e-05		0.0316456	0.031575	0.031575		1.57846e-05	1.57846e-05		0.0316456	0.0315692	0.0315692			25	0.0316456	0.031575	0.0315692	0.031575	0.0315692		25	0.247231	0.24668	0.246635	0.24668	0.246635		25		-0.223173	-0.24141	-0.223174	-0.241411
	50	0.70707	0.707074		1.97344e-06	1.97344e-06		0.00395569	0.00394687	0.00394687		1.97308e-06	1.97308e-06		0.00395569	0.00394615	0.00394615			50	0.00395569	0.00394687	0.00394615	0.00394687	0.00394615		50	0.247231	0.24668	0.246635	0.24668	0.246635		50		-0.222914	-0.241151	-0.222915	-0.241152
	100	0.707071	0.707072		2.4668e-07	2.4668e-07		0.000494508	0.000493359	0.000493359		2.46635e-07	2.46635e-07		0.000494508	0.000493269	0.000493269			100	0.000494508	0.000493359	0.000493269	0.000493359	0.000493269		100	0.247254	0.24668	0.246635	0.24668	0.246635		100		-0.232221	-0.250457	-0.232222	-0.250457
	200	0.707072	0.707072		3.0835e-08	3.0835e-08		6.17822e-05	6.16699e-05	6.16699e-05		3.08293e-08	3.08293e-08		6.17822e-05	6.16586e-05	6.16586e-05			200	6.17822e-05	6.16699e-05	6.16586e-05	6.16699e-05	6.16586e-05		200	0.247129	0.24668	0.246635	0.24668	0.246635		200		-0.181746	-0.199991	-0.181736	-0.199981
					TM(n0)	TM(0n)				TM*TM		TM(n0)	TM(0n)				TM*TM
					-0.489271	-0.504178				0.24668		-0.489182	-0.504178				0.246635
												-0.493639
												0.00445701
	CCSDT	EOM						∆E				LR
	R/a0	∆E1/Eh	∆E2/Eh		VAB	VBA		supersys	density	dipole		VAB	VBA		supersys	density	dipole			R	supersys	dens EOM	dens LR	dip EOM	dip LR		R	supersys	dens EOM	dens LR	dip EOM	dip LR		R	supersys	dens EOM	dens LR	dip EOM	dip LR
	8	0.700823	0.701798		0.000479968	0.000479968		0.974669	0.959937	0.963214		0.000479874	0.000479874		0.974669	0.959748	0.963024			8	0.974669	0.959937	0.959748	0.963214	0.963024		8	0.249515	0.245744	0.245695	0.246583	0.246534		8		-1.51152	-1.53092	-1.17529	-1.19474
	9	0.703994	0.70467		0.000338073	0.000338073		0.676345	0.676146	0.676496		0.000338007	0.000338007		0.676345	0.676013	0.676363			9	0.676345	0.676146	0.676013	0.676496	0.676363		9	0.246528	0.246455	0.246407	0.246583	0.246534		9		-0.0293551	-0.0490323	0.022336	0.002652
	10	0.705236	0.705725		0.000246567	0.000246567		0.488364	0.493134	0.493166		0.000246518	0.000246518		0.488364	0.493037	0.493069			10	0.488364	0.493134	0.493037	0.493166	0.493069		10	0.244182	0.246567	0.246518	0.246583	0.246534		10		0.97675	0.956878	0.983295	0.963422
	11	0.705576	0.705942		0.00018526	0.00018526		0.365553	0.37052	0.370523		0.000185224	0.000185224		0.365553	0.370447	0.37045			11	0.365553	0.37052	0.370447	0.370523	0.37045		11	0.243276	0.246581	0.246533	0.246583	0.246534		11		1.35869	1.33875	1.35938	1.33943
	12	0.705668	0.70595		0.000142698	0.000142698		0.281311	0.285397	0.285397		0.00014267	0.00014267		0.281311	0.28534	0.285341			12	0.281311	0.285397	0.28534	0.285397	0.285341		12	0.243052	0.246583	0.246534	0.246583	0.246534		12		1.45249	1.43252	1.45254	1.43258
	15	0.705747	0.705891		7.30616e-05	7.30616e-05		0.143992	0.146123	0.146123		7.30472e-05	7.30472e-05		0.143992	0.146094	0.146094			15	0.143992	0.146123	0.146094	0.146123	0.146094		15	0.242986	0.246583	0.246534	0.246583	0.246534		15		1.48014	1.46017	1.48014	1.46017
	20	0.70579	0.70585		3.08228e-05	3.08228e-05		0.0607439	0.0616457	0.0616457		3.08168e-05	3.08168e-05		0.0607439	0.0616336	0.0616336			20	0.0607439	0.0616457	0.0616336	0.0616457	0.0616336		20	0.242976	0.246583	0.246534	0.246583	0.246534		20		1.48461	1.46464	1.48461	1.46464
	25	0.705805	0.705836		1.57813e-05	1.57813e-05		0.0311006	0.0315626	0.0315626		1.57782e-05	1.57782e-05		0.0311006	0.0315564	0.0315564			25	0.0311006	0.0315626	0.0315564	0.0315626	0.0315564		25	0.242973	0.246583	0.246534	0.246583	0.246534		25		1.48549	1.46552	1.48549	1.46552
	50	0.705818	0.705822		1.97266e-06	1.97266e-06		0.00388757	0.00394532	0.00394532		1.97227e-06	1.97227e-06		0.00388757	0.00394455	0.00394455			50	0.00388757	0.00394532	0.00394455	0.00394532	0.00394455		50	0.242973	0.246583	0.246534	0.246583	0.246534		50		1.48575	1.46578	1.48575	1.46578
	100	0.70582	0.705821		2.46583e-07	2.46583e-07		0.000485992	0.000493166	0.000493166		2.46534e-07	2.46534e-07		0.000485992	0.000493069	0.000493069			100	0.000485992	0.000493166	0.000493069	0.000493166	0.000493069		100	0.242996	0.246583	0.246534	0.246583	0.246534		100		1.47614	1.45617	1.47614	1.45617
	200	0.70582	0.70582		3.08228e-08	3.08228e-08		6.07179e-05	6.16457e-05	6.16457e-05		3.08168e-08	3.08168e-08		6.07179e-05	6.16336e-05	6.16336e-05			200	6.07179e-05	6.16457e-05	6.16336e-05	6.16457e-05	6.16336e-05		200	0.242871	0.246583	0.246534	0.246583	0.246534		200		1.5281	1.50812	1.52811	1.50813
					TM(n0)	TM(0n)				TM*TM		TM(n0)	TM(0n)				TM*TM
					-0.489094	-0.504162				0.246583		-0.488998	-0.504162				0.246534
												-0.493453
												0.00445547
	CCSDTQ	EOM						∆E				LR
	R/a0	∆E1/Eh	∆E2/Eh		VAB	VBA		supersys	density	dipole		VAB	VBA		supersys	density	dipole			R	supersys	dens EOM	dens LR	dip EOM	dip LR		R	supersys	dens EOM	dens LR	dip EOM	dip LR		R	supersys	dens EOM	dens LR	dip EOM	dip LR
	8	0.702221	0.70321		0.000479545	0.000479545		0.98834	0.959089	0.962349		0.000479538	0.000479538		0.98834	0.959076	0.962335			8	0.98834	0.959089	0.959076	0.962349	0.962335		8	0.253015	0.245527	0.245523	0.246361	0.246358		8		-2.95957	-2.96096	-2.62977	-2.63116
	9	0.705379	0.706065		0.00033777	0.00033777		0.685743	0.675541	0.675888		0.000337766	0.000337766		0.685743	0.675531	0.675879			9	0.685743	0.675541	0.675531	0.675888	0.675879		9	0.249953	0.246235	0.246231	0.246361	0.246358		9		-1.48776	-1.48917	-1.43709	-1.4385
	10	0.706617	0.707112		0.000246345	0.000246345		0.495095	0.492691	0.492723		0.000246342	0.000246342		0.495095	0.492684	0.492716			10	0.495095	0.492691	0.492684	0.492723	0.492716		10	0.247548	0.246345	0.246342	0.246361	0.246358		10		-0.485641	-0.487064	-0.479229	-0.480652
	11	0.706957	0.707327		0.000185094	0.000185094		0.370581	0.370187	0.37019		0.000185091	0.000185091		0.370581	0.370182	0.370184			11	0.370581	0.370187	0.370182	0.37019	0.370184		11	0.246621	0.24636	0.246356	0.246361	0.246358		11		-0.106149	-0.107577	-0.105477	-0.106905
	12	0.707049	0.707335		0.00014257	0.00014257		0.285178	0.28514	0.28514		0.000142568	0.000142568		0.285178	0.285136	0.285136			12	0.285178	0.28514	0.285136	0.28514	0.285136		12	0.246393	0.246361	0.246358	0.246361	0.246358		12		-0.0131289	-0.0145589	-0.0130759	-0.0145054
	15	0.707129	0.707275		7.29959e-05	7.29959e-05		0.145971	0.145992	0.145992		7.29949e-05	7.29949e-05		0.145971	0.14599	0.14599			15	0.145971	0.145992	0.14599	0.145992	0.14599		15	0.246326	0.246361	0.246358	0.246361	0.246358		15		0.0142134	0.0127834	0.0142122	0.0127822
	20	0.707172	0.707234		3.07952e-05	3.07952e-05		0.0615789	0.0615903	0.0615903		3.07947e-05	3.07947e-05		0.0615789	0.0615894	0.0615894			20	0.0615789	0.0615903	0.0615894	0.0615903	0.0615894		20	0.246315	0.246361	0.246358	0.246361	0.246358		20		0.018621	0.017191	0.0186198	0.0171898
	25	0.707187	0.707219		1.57671e-05	1.57671e-05		0.0315281	0.0315342	0.0315342		1.57669e-05	1.57669e-05		0.0315281	0.0315338	0.0315338			25	0.0315281	0.0315342	0.0315338	0.0315342	0.0315338		25	0.246313	0.246361	0.246358	0.246361	0.246358		25		0.0194903	0.0180605	0.0194892	0.0180592
	50	0.707201	0.707205		1.97089e-06	1.97089e-06		0.003941	0.00394178	0.00394178		1.97086e-06	1.97086e-06		0.003941	0.00394172	0.00394172			50	0.003941	0.00394178	0.00394172	0.00394178	0.00394172		50	0.246313	0.246361	0.246358	0.246361	0.246358		50		0.0197554	0.0183258	0.0197544	0.0183243
	100	0.707203	0.707203		2.46361e-07	2.46361e-07		0.000492671	0.000492723	0.000492723		2.46358e-07	2.46358e-07		0.000492671	0.000492716	0.000492716			100	0.000492671	0.000492723	0.000492716	0.000492723	0.000492716		100	0.246335	0.246361	0.246358	0.246361	0.246358		100		0.0105486	0.00911887	0.0105481	0.00911824
	200	0.707203	0.707203		3.07952e-08	3.07952e-08		6.15528e-05	6.15903e-05	6.15903e-05		3.07947e-08	3.07947e-08		6.15528e-05	6.15894e-05	6.15894e-05			200	6.15528e-05	6.15903e-05	6.15894e-05	6.15903e-05	6.15894e-05		200	0.246211	0.246361	0.246358	0.246361	0.246358		200		0.0609755	0.0595448	0.0609856	0.059555
					TM(n0)	TM(0n)				TM*TM		TM(n0)	TM(0n)				TM*TM
					-0.488678	-0.504139				0.246361		-0.488671	-0.504139				0.246358
												-0.493092
												0.00442166
	vvvvvvv Basis set study …. see below vvvvvvvv																										method	supersys	dens EOM	dens LR	dip EOM	dip LR		R	CCS EOM	CCS LR	CC2 EOM	CC2 LR	CCSD EOM	CCSD LR	CC3 EOM	CC3 LR	CCSDT EOM	CCSDT LR	CCSDTQ EOM	CCSDTQ LR
																											CCS	0.226906	0.226906	0.224716	0.226906	0.224716		8	-2.03528	-2.98208	11.7533	11.229	4.07641	3.93099	-3.22107	-3.23877	-1.51152	-1.53092	-2.95957	-2.96096
																											CC2	0.224574	0.259065	0.257853	0.259065	0.257853		9	-1.1742	-2.12818	13.44	12.909	5.5348	5.38759	-1.73742	-1.75538	-0.0293551	-0.0490323	-1.48776	-1.48917
																											CCSD	0.231657	0.247943	0.247597	0.247943	0.247597		10	-0.400236	-1.36152	14.718	14.1812	6.53084	6.38228	-0.729443	-0.747588	0.97675	0.956878	-0.485641	-0.487064
																											CC3	0.247234	0.24668	0.246635	0.24668	0.246635		11	-0.0872872	-1.05157	15.2156	14.6765	6.91201	6.76292	-0.348592	-0.366806	1.35869	1.33875	-0.106149	-0.107577
																											CCSDT	0.242976	0.246583	0.246534	0.246583	0.246534		12	-0.0134865	-0.978482	15.3319	14.7923	7.00398	6.85476	-0.255482	-0.273714	1.45249	1.43252	-0.0131289	-0.0145589
																											CCSDTQ	0.246315	0.246361	0.246358	0.246361	0.246358		15	3.57715e-06	-0.965122	15.3567	14.817	7.02748	6.87823	-0.228343	-0.246579	1.48014	1.46017	0.0142134	0.0127834
																																		20	3.3497e-07	-0.965126	15.3583	14.8186	7.03027	6.88102	-0.224023	-0.24226	1.48461	1.46464	0.018621	0.017191
																																		25	-3.16073e-05	-0.965157	15.3586	14.8189	7.0308	6.88154	-0.223173	-0.24141	1.48549	1.46552	0.0194903	0.0180605
																											basis	supersys	dens EOM	dens LR	dip EOM	dip LR		50	-0.00033439	-0.965457	15.3585	14.8187	7.03082	6.88157	-0.222914	-0.241151	1.48575	1.46578	0.0197554	0.0183258
																											aug-cc-pVDZ	0.231657	0.247943	0.247597	0.247943	0.247597		100	-0.0119775	-0.976988	15.3456	14.8059	7.01951	6.87027	-0.232221	-0.250457	1.47614	1.45617	0.0105486	0.00911887
																											aug-cc-pVTZ	0.216545	0.231027	0.23065	0.231027	0.23065		200	0.0418287	-0.923703	15.4097	14.8697	7.07656	6.92724	-0.181746	-0.199991	1.5281	1.50812	0.0609755	0.0595448
																											aug-cc-pVQZ	0.204634	0.217974	0.217616	0.217974	0.217616
	Basis set study:
	CCSD aug-cc-pVDZ: see above
	CCSD aug-cc-pVTZ				EOM			∆E				LR
	R/a0	∆E1/Eh	∆E2/Eh		VAB	VBA		supersys	density	dipole		VAB	VBA		supersys	density	dipole			R	supersys	dens EOM	dens LR	dip EOM	dip LR		R	supersys	dens EOM	dens LR	dip EOM	dip LR
	8	0.672324	0.673169		0.000449423	0.000449423		0.845159	0.898845	0.902449		0.000448687	0.000448687		0.845159	0.897374	0.900976			8	0.845159	0.898845	0.897374	0.902449	0.900976		8	0.216361	0.230104	0.229728	0.231027	0.23065		8		6.35227	6.17819	6.77866	6.60439
	9	0.675132	0.675729		0.000316697	0.000316697		0.596816	0.633394	0.633819		0.00031618	0.00031618		0.596816	0.63236	0.632784			9	0.596816	0.633394	0.63236	0.633819	0.632784		9	0.217539	0.230872	0.230495	0.231027	0.23065		9		6.12892	5.95563	6.20001	6.02669
	10	0.676747	0.677182		0.000231006	0.000231006		0.434857	0.462011	0.462054		0.000230628	0.000230628		0.434857	0.461257	0.4613			10	0.434857	0.462011	0.461257	0.462054	0.4613		10	0.217429	0.231006	0.230628	0.231027	0.23065		10		6.24428	6.07087	6.25414	6.08072
	11	0.677339	0.677665		0.000173572	0.000173572		0.325895	0.347144	0.347148		0.000173289	0.000173289		0.325895	0.346578	0.346581			11	0.325895	0.347144	0.346578	0.347148	0.346581		11	0.216883	0.231024	0.230647	0.231027	0.23065		11		6.52022	6.34637	6.52138	6.34753
	12	0.677508	0.677759		0.000133696	0.000133696		0.250722	0.267392	0.267392		0.000133478	0.000133478		0.250722	0.266956	0.266956			12	0.250722	0.267392	0.266956	0.267392	0.266956		12	0.216624	0.231027	0.23065	0.231027	0.23065		12		6.64875	6.4747	6.64887	6.47482
	15	0.6776	0.677728		6.84524e-05	6.84524e-05		0.128322	0.136905	0.136905		6.83407e-05	6.83407e-05		0.128322	0.136681	0.136681			15	0.128322	0.136905	0.136681	0.136905	0.136681		15	0.216543	0.231027	0.23065	0.231027	0.23065		15		6.68868	6.51455	6.68868	6.51456
	20	0.677638	0.677692		2.88784e-05	2.88784e-05		0.0541363	0.0577567	0.0577567		2.88312e-05	2.88312e-05		0.0541363	0.0576625	0.0576625			20	0.0541363	0.0577567	0.0576625	0.0577567	0.0576625		20	0.216545	0.231027	0.23065	0.231027	0.23065		20		6.68767	6.51355	6.68767	6.51355
	25	0.677652	0.677679		1.47857e-05	1.47857e-05		0.0277179	0.0295714	0.0295714		1.47616e-05	1.47616e-05		0.0277179	0.0295232	0.0295232			25	0.0277179	0.0295714	0.0295232	0.0295714	0.0295232		25	0.216546	0.231027	0.23065	0.231027	0.23065		25		6.68726	6.51314	6.68726	6.51314
	50	0.677664	0.677667		1.84822e-06	1.84822e-06		0.00346473	0.00369643	0.00369643		1.8452e-06	1.8452e-06		0.00346473	0.0036904	0.0036904			50	0.00346473	0.00369643	0.0036904	0.00369643	0.0036904		50	0.216545	0.231027	0.23065	0.231027	0.23065		50		6.68749	6.51337	6.6875	6.51337
	100	0.677665	0.677666		2.31031e-07	2.31026e-07		0.000433071	0.000462057	0.000462054		2.30651e-07	2.30649e-07		0.000433071	0.0004613	0.0004613			100	0.000433071	0.000462057	0.0004613	0.000462054	0.0004613		100	0.216536	0.231029	0.23065	0.231027	0.23065		100		6.69314	6.51837	6.69234	6.51822
	200	0.677666	0.677666		2.88715e-08	2.8872e-08		5.40695e-05	5.77435e-05	5.77567e-05		2.8824e-08	2.88249e-08		5.40695e-05	5.76489e-05	5.76625e-05			200	5.40695e-05	5.77435e-05	5.76489e-05	5.77567e-05	5.76625e-05		200	0.216278	0.230974	0.230596	0.231027	0.23065		200		6.79489	6.61996	6.81935	6.64502
					-0.473192	-0.488231				0.231027		-0.47242	-0.488231				0.23065
												-0.476767
												0.00434747
	CCSD aug-cc-pVQZ				EOM			∆E				LR
	R/a0	∆E1/Eh	∆E2/Eh		VAB	VBA		supersys	density	dipole		VAB	VBA		supersys	density	dipole
	8	0.660474	0.661257		0.000423789	0.000423789		0.78302	0.847578	0.851461		0.000423091	0.000423091		0.78302	0.846181	0.850064			8	0.78302	0.847578	0.846181	0.851461	0.850064		8	0.200453	0.21698	0.216622	0.217974	0.217616		8		8.24476	8.06645	8.74076	8.56227
	9	0.662783	0.663339		0.000298763	0.000298763		0.556291	0.597526	0.598009		0.000298272	0.000298272		0.556291	0.596544	0.597027			9	0.556291	0.597526	0.596544	0.598009	0.597027		9	0.202768	0.217798	0.21744	0.217974	0.217616		9		7.4125	7.23608	7.49928	7.32283
	10	0.664511	0.66492		0.000217948	0.000217948		0.409028	0.435895	0.435948		0.00021759	0.00021759		0.409028	0.43518	0.435233			10	0.409028	0.435895	0.43518	0.435948	0.435233		10	0.204514	0.217948	0.21759	0.217974	0.217616		10		6.56844	6.3935	6.5814	6.40645
	11	0.665335	0.665643		0.000163765	0.000163765		0.307778	0.327529	0.327534		0.000163496	0.000163496		0.307778	0.326992	0.326997			11	0.307778	0.327529	0.326992	0.327534	0.326997		11	0.204826	0.217971	0.217613	0.217974	0.217616		11		6.41742	6.24275	6.41906	6.24438
	12	0.665618	0.665855		0.000126142	0.000126142		0.236942	0.252284	0.252285		0.000125935	0.000125935		0.236942	0.25187	0.251871			12	0.236942	0.252284	0.25187	0.252285	0.251871		12	0.204718	0.217974	0.217616	0.217974	0.217616		12		6.47538	6.30061	6.47556	6.30079
	15	0.66575	0.665871		6.45849e-05	6.45849e-05		0.12126	0.12917	0.12917		6.44789e-05	6.44789e-05		0.12126	0.128958	0.128958			15	0.12126	0.12917	0.128958	0.12917	0.128958		15	0.204626	0.217974	0.217616	0.217974	0.217616		15		6.52308	6.34824	6.52309	6.34824
	20	0.665786	0.665838		2.72468e-05	2.72468e-05		0.0511584	0.0544935	0.0544935		2.7202e-05	2.7202e-05		0.0511584	0.0544041	0.0544041			20	0.0511584	0.0544935	0.0544041	0.0544935	0.0544041		20	0.204634	0.217974	0.217616	0.217974	0.217616		20		6.51921	6.34437	6.51921	6.34437
	25	0.665799	0.665825		1.39503e-05	1.39503e-05		0.0261934	0.0279007	0.0279007		1.39274e-05	1.39274e-05		0.0261934	0.0278549	0.0278549			25	0.0261934	0.0279007	0.0278549	0.0279007	0.0278549		25	0.204636	0.217974	0.217616	0.217974	0.217616		25		6.51804	6.3432	6.51804	6.3432
	50	0.665811	0.665814		1.74379e-06	1.74379e-06		0.00327419	0.00348758	0.00348759		1.74093e-06	1.74093e-06		0.00327419	0.00348186	0.00348186			50	0.00327419	0.00348758	0.00348186	0.00348759	0.00348186		50	0.204637	0.217974	0.217616	0.217974	0.217616		50		6.51749	6.34266	6.5176	6.34277
	100	0.665812	0.665813		2.17965e-07	2.17965e-07		0.000409282	0.00043593	0.000435948		2.17623e-07	2.17607e-07		0.000409282	0.00043523	0.000435233			100	0.000409282	0.00043593	0.00043523	0.000435948	0.000435233		100	0.204641	0.217965	0.217615	0.217974	0.217616		100		6.51103	6.34005	6.51544	6.34061
	200	0.665812	0.665812		2.72322e-08	2.72339e-08		5.114e-05	5.44662e-05	5.44935e-05		2.71871e-08	2.71892e-08		5.114e-05	5.43763e-05	5.44041e-05			200	5.114e-05	5.44662e-05	5.43763e-05	5.44935e-05	5.44041e-05		200	0.20456	0.217865	0.217505	0.217974	0.217616		200		6.50397	6.32827	6.55749	6.38259
					-0.459872	-0.473989				0.217974		-0.459117	-0.473989				0.217616
												-0.463121
												0.0040034

## Sheet: CO
CO - OC collinear arrangement			C-O:	2.13161	a0	mid-point corr:	0.304516	a0	aug-cc-pVDZ																												effective dipole coupling strength									relative splitting accuracy (per cent)
	CCS				EOM					∆E					LR
	R/a0	∆E1/Eh	∆E2/Eh		VAB	VBA	CAB	CBA		supersys	density	density (Coul)	dipole		VAB	VBA	CAB	CBA		supersys	density	density (Coul)	dipole					R	supersys	dens EOM	dens LR	coul EOM	coul LR	dip EOM	dip LR		R	supersys	dens EOM	dens LR	coul EOM	coul LR	dip EOM	dip LR		R	supersys	dens EOM	dens LR
	8	0.333355	0.333761		-0.000176561	-0.000176561	-0.000186516	-0.000186516		0.406489	0.353121	0.373031	2.01633		-0.000147292	-0.000147292	-0.000157197	-0.000157197		0.406489	0.294584	0.314395	1.68888					8	0.406489	0.353121	0.294584	0.373031	0.314395	2.01633	1.68888		8	0.104061	0.090399	0.0754135	0.0954961	0.0804851	0.51618	0.432352		8		-13.129	-27.5296
	9	0.333474	0.333753		-0.000135195	-0.000135195	-0.000136952	-0.000136952		0.279227	0.27039	0.273903	1.41613		-0.00010991	-0.00010991	-0.000111647	-0.000111647		0.279227	0.219819	0.223295	1.18615					9	0.279227	0.27039	0.219819	0.273903	0.223295	1.41613	1.18615		9	0.101778	0.0985573	0.080124	0.0998378	0.081391	0.51618	0.432352		9		-3.16466	-21.2758
	10	0.333513	0.333732		-0.00010853	-0.00010853	-0.000108784	-0.000108784		0.21844	0.217061	0.217568	1.03236		-8.68674e-05	-8.68674e-05	-8.71169e-05	-8.71169e-05		0.21844	0.173735	0.174234	0.864705					10	0.21844	0.217061	0.173735	0.217568	0.174234	1.03236	0.864705		10	0.10922	0.10853	0.0868674	0.108784	0.0871169	0.51618	0.432352		10		-0.631512	-20.4657
	11	0.333534	0.333714		-9.01484e-05	-9.01484e-05	-9.01749e-05	-9.01749e-05		0.180491	0.180297	0.18035	0.775627		-7.16242e-05	-7.16242e-05	-7.16499e-05	-7.16499e-05		0.180491	0.143248	0.1433	0.649665					11	0.180491	0.180297	0.143248	0.18035	0.1433	0.775627	0.649665		11	0.120117	0.119988	0.0953318	0.120023	0.095366	0.51618	0.432352		11		-0.107501	-20.634
	12	0.333547	0.3337		-7.65276e-05	-7.65276e-05	-7.65292e-05	-7.65292e-05		0.153069	0.153055	0.153058	0.59743		-6.066e-05	-6.066e-05	-6.06614e-05	-6.06614e-05		0.153069	0.12132	0.121323	0.500408					12	0.153069	0.153055	0.12132	0.153058	0.121323	0.59743	0.500408		12	0.132252	0.13224	0.10482	0.132242	0.104823	0.51618	0.432352		12		-0.00890589	-20.7416
	15	0.333569	0.333669		-5.00882e-05	-5.00882e-05	-5.00883e-05	-5.00883e-05		0.10017	0.100176	0.100177	0.305884		-3.98688e-05	-3.98688e-05	-3.98688e-05	-3.98688e-05		0.10017	0.0797376	0.0797376	0.256209					15	0.10017	0.100176	0.0797376	0.100177	0.0797376	0.305884	0.256209		15	0.169037	0.169048	0.134557	0.169048	0.134557	0.51618	0.432352		15		0.00625172	-20.3979
	20	0.333585	0.33364		-2.76823e-05	-2.76823e-05	-2.76823e-05	-2.76823e-05		0.0553638	0.0553646	0.0553646	0.129045		-2.2284e-05	-2.2284e-05	-2.2284e-05	-2.2284e-05		0.0553638	0.0445681	0.0445681	0.108088					20	0.0553638	0.0553646	0.0445681	0.0553646	0.0445681	0.129045	0.108088		20	0.221455	0.221458	0.178272	0.221458	0.178272	0.51618	0.432352		20		0.00137364	-19.4996
	25	0.333593	0.333627		-1.67548e-05	-1.67548e-05	-1.67548e-05	-1.67548e-05		0.0335096	0.0335097	0.0335097	0.066071		-1.35967e-05	-1.35967e-05	-1.35967e-05	-1.35967e-05		0.0335096	0.0271933	0.0271933	0.0553411					25	0.0335096	0.0335097	0.0271933	0.0335097	0.0271933	0.066071	0.0553411		25	0.261794	0.261794	0.212448	0.261794	0.212448	0.51618	0.432352		25		0.000344469	-18.8491
	50	0.333604	0.33361		-2.93886e-06	-2.93886e-06	-2.93886e-06	-2.93886e-06		0.00587789	0.00587773	0.00587773	0.00825887		-2.42437e-06	-2.42435e-06	-2.42437e-06	-2.42435e-06		0.00587789	0.00484872	0.00484872	0.00691764					50	0.00587789	0.00587773	0.00484872	0.00587773	0.00484872	0.00825887	0.00691764		50	0.367368	0.367358	0.303045	0.367358	0.303045	0.51618	0.432352		50		-0.00266405	-17.5091
	100	0.333606	0.333607		-4.3539e-07	-4.3539e-07	-4.3539e-07	-4.3539e-07		0.000871018	0.00087078	0.00087078	0.00103236		-3.61981e-07	-3.61977e-07	-3.61981e-07	-3.61977e-07		0.000871018	0.000723958	0.000723958	0.000864705					100	0.000871018	0.00087078	0.000723958	0.00087078	0.000723958	0.00103236	0.000864705		100	0.435509	0.43539	0.361979	0.43539	0.361979	0.51618	0.432352		100		-0.0273351	-16.8837
	200	0.333606	0.333607		-5.92263e-08	-5.92263e-08	-5.92263e-08	-5.92263e-08		0.000118587	0.000118453	0.000118453	0.000129045		-4.94165e-08	-4.94188e-08	-4.94165e-08	-4.94188e-08		0.000118587	9.88353e-05	9.88353e-05	0.000108088					200	0.000118587	0.000118453	9.88353e-05	0.000118453	9.88353e-05	0.000129045	0.000108088		200	0.474349	0.473811	0.395341	0.473811	0.395341	0.51618	0.432352		200		-0.113478	-16.656
	500				-3.99426e-09	-3.99426e-09	-3.99426e-09	-3.99426e-09			7.98853e-06	7.98853e-06	8.25887e-06		-3.34317e-09	-3.34002e-09	-3.34317e-09	-3.34002e-09			6.68319e-06	6.68319e-06	6.91764e-06
	1000				-5.00693e-10	-5.00693e-10	-5.00693e-10	-5.00693e-10			1.00139e-06	1.00139e-06	1.03236e-06		-4.20346e-10	-4.18043e-10	-4.20346e-10	-4.18043e-10			8.38385e-07	8.38385e-07	8.64705e-07
	2000				-6.74532e-11	-6.74532e-11	-6.74532e-11	-6.74532e-11			1.34906e-07	1.34906e-07	1.29045e-07		-5.76062e-11	-5.5934e-11	-5.76062e-11	-5.5934e-11			1.13528e-07	1.13528e-07	1.08088e-07
					TM(n0)	TM(0n)							TM*TM		TM(n0)	TM(0n)							TM*TM
					0.718456	0.718456							0.51618		0.60178	0.718456							0.432352
	CC2				EOM					∆E					LR
	R/a0	∆E1/Eh	∆E2/Eh		VAB	VBA	CAB	CBA		supersys	density	density (Coul)	dipole		VAB	VBA	CAB	CBA		supersys	density	density (Coul)	dipole					R	supersys	dens EOM	dens LR	coul EOM	coul LR	dip EOM	dip LR		R	supersys	dens EOM	dens LR	coul EOM	coul LR	dip EOM	dip LR		R	supersys	dens EOM	dens LR
	8	0.32194	0.322329		-0.000156071	-0.000156071	-0.000175779	-0.000175779		0.38942	0.312142	0.351558	1.67248		-0.000150998	-0.000150998	-0.000171354	-0.000171354		0.38942	0.301996	0.342709	1.5933					8	0.38942	0.312142	0.301996	0.351558	0.342709	1.67248	1.5933		8	0.0996916	0.0799084	0.0773111	0.0899988	0.0877334	0.428155	0.407885		8		-19.8444	-22.4497
	9	0.32221	0.322433		-0.000112311	-0.000112311	-0.000115984	-0.000115984		0.222876	0.224621	0.231968	1.17464		-0.000107649	-0.000107649	-0.000111459	-0.000111459		0.222876	0.215298	0.222917	1.11902					9	0.222876	0.224621	0.215298	0.231968	0.222917	1.17464	1.11902		9	0.0812382	0.0818744	0.0784763	0.0845522	0.0812533	0.428155	0.407885		9		0.783118	-3.39981
	10	0.322309	0.32247		-8.54962e-05	-8.54961e-05	-8.60514e-05	-8.60514e-05		0.160784	0.170992	0.172103	0.856311		-8.12439e-05	-8.12439e-05	-8.18233e-05	-8.18233e-05		0.160784	0.162488	0.163647	0.815769					10	0.160784	0.170992	0.162488	0.172103	0.163647	0.856311	0.815769		10	0.0803918	0.0854961	0.0812439	0.0860514	0.0818233	0.428155	0.407885		10		6.34932	1.05989
	11	0.322359	0.322488		-6.86944e-05	-6.86943e-05	-6.87561e-05	-6.87561e-05		0.128759	0.137389	0.137512	0.643359		-6.48898e-05	-6.48898e-05	-6.4955e-05	-6.4955e-05		0.128759	0.12978	0.12991	0.612899					11	0.128759	0.137389	0.12978	0.137512	0.12991	0.643359	0.612899		11	0.0856893	0.0914322	0.0863684	0.0915143	0.0864551	0.428155	0.407885		11		6.70202	0.792515
	12	0.322388	0.322496		-5.73523e-05	-5.73523e-05	-5.73568e-05	-5.73568e-05		0.10809	0.114705	0.114714	0.49555		-5.39919e-05	-5.39919e-05	-5.39968e-05	-5.39968e-05		0.10809	0.107984	0.107994	0.472089					12	0.10809	0.114705	0.107984	0.114714	0.107994	0.49555	0.472089		12	0.0933894	0.0991048	0.093298	0.0991125	0.0933064	0.428155	0.407885		12		6.11998	-0.0978439
	15	0.322423	0.322494		-3.7371e-05	-3.7371e-05	-3.7371e-05	-3.7371e-05		0.0711738	0.0747419	0.0747421	0.253722		-3.51014e-05	-3.51014e-05	-3.51014e-05	-3.51014e-05		0.0711738	0.0702028	0.0702029	0.241709					15	0.0711738	0.0747419	0.0702028	0.0747421	0.0702029	0.253722	0.241709		15	0.120106	0.126127	0.118467	0.126127	0.118467	0.428155	0.407885		15		5.01335	-1.36426
	20	0.322444	0.322484		-2.11005e-05	-2.11005e-05	-2.11005e-05	-2.11005e-05		0.0403028	0.042201	0.042201	0.107039		-1.9865e-05	-1.9865e-05	-1.9865e-05	-1.9865e-05		0.0403028	0.03973	0.03973	0.101971					20	0.0403028	0.042201	0.03973	0.042201	0.03973	0.107039	0.101971		20	0.161211	0.168804	0.15892	0.168804	0.15892	0.428155	0.407885		20		4.71002	-1.42107
	25	0.322453	0.322478		-1.29972e-05	-1.29972e-05	-1.29972e-05	-1.29972e-05		0.0248177	0.0259945	0.0259945	0.0548039		-1.22646e-05	-1.22646e-05	-1.22646e-05	-1.22646e-05		0.0248177	0.0245292	0.0245292	0.0522092					25	0.0248177	0.0259945	0.0245292	0.0259945	0.0245292	0.0548039	0.0522092		25	0.193889	0.203082	0.191635	0.203082	0.191635	0.428155	0.407885		25		4.74142	-1.16256
	50	0.322463	0.322468		-2.36296e-06	-2.36297e-06	-2.36296e-06	-2.36297e-06		0.0045021	0.00472594	0.00472594	0.00685049		-2.24096e-06	-2.24097e-06	-2.24096e-06	-2.24097e-06		0.0045021	0.00448193	0.00448193	0.00652615					50	0.0045021	0.00472594	0.00448193	0.00472594	0.00448193	0.00685049	0.00652615		50	0.281381	0.295371	0.280121	0.295371	0.280121	0.428155	0.407885		50		4.97173	-0.44804
	100	0.322465	0.322466		-3.55867e-07	-3.55869e-07	-3.55867e-07	-3.55869e-07		0.000677307	0.000711736	0.000711736	0.000856311		-3.38308e-07	-3.3829e-07	-3.38308e-07	-3.3829e-07		0.000677307	0.000676598	0.000676598	0.000815769					100	0.000677307	0.000711736	0.000676598	0.000711736	0.000676598	0.000856311	0.000815769		100	0.338653	0.355868	0.338299	0.355868	0.338299	0.428155	0.407885		100		5.08324	-0.104604
	200	0.322466	0.322466		-4.87592e-08	-4.87629e-08	-4.87592e-08	-4.87629e-08		9.28716e-05	9.75221e-05	9.75221e-05	0.000107039		-4.63984e-08	-4.64035e-08	-4.63984e-08	-4.64035e-08		9.28716e-05	9.28018e-05	9.28018e-05	0.000101971					200	9.28716e-05	9.75221e-05	9.28018e-05	9.75221e-05	9.28018e-05	0.000107039	0.000101971		200	0.371487	0.390088	0.371207	0.390088	0.371207	0.428155	0.407885		200		5.0074	-0.0751772
	500				-3.31253e-09	-3.31407e-09	-3.31253e-09	-3.31407e-09			6.62661e-06	6.62661e-06	6.85049e-06		-3.14984e-09	-3.15554e-09	-3.14984e-09	-3.15554e-09			6.30537e-06	6.30537e-06	6.52615e-06
	1000				-4.22321e-10	-4.2557e-10	-4.22321e-10	-4.2557e-10			8.47885e-07	8.47885e-07	8.56311e-07		-4.06779e-10	-4.05306e-10	-4.06779e-10	-4.05306e-10			8.12084e-07	8.12084e-07	8.15769e-07
	2000				-5.76156e-11	-5.69003e-11	-5.76156e-11	-5.69003e-11			1.14514e-07	1.14514e-07	1.07039e-07		-5.67779e-11	-5.39499e-11	-5.67779e-11	-5.39499e-11			1.10692e-07	1.10692e-07	1.01971e-07
					TM(n0)	TM(0n)							TM*TM		TM(n0)	TM(0n)							TM*TM
					0.648943	0.659774							0.428155		0.618219	0.659774							0.407885
															0.715733
															-0.0975143
	CCSD				EOM					∆E					LR
	R/a0	∆E1/Eh	∆E2/Eh		VAB	VBA	CAB	CBA		supersys	density	density (Coul)	dipole		VAB	VBA	CAB	CBA		supersys	density	density (Coul)	dipole					R	supersys	dens EOM	dens LR	coul EOM	coul LR	dip EOM	dip LR		R	supersys	dens EOM	dens LR	coul EOM	coul LR	dip EOM	dip LR		R	supersys	dens EOM	dens LR
	8	0.320009	0.320388		-0.000146929	-0.000146929	-0.000163056	-0.000163056		0.379282	0.293858	0.326111	1.60578		-0.000145014	-0.000145014	-0.000161195	-0.000161195		0.379282	0.290028	0.322391	1.57919					8	0.379282	0.293858	0.290028	0.326111	0.322391	1.60578	1.57919		8	0.0970961	0.0752277	0.0742472	0.0834844	0.082532	0.411081	0.404273		8		-22.5224	-23.5323
	9	0.320236	0.320464		-0.000107101	-0.000107101	-0.000110069	-0.000110069		0.228441	0.214202	0.220137	1.12779		-0.000105344	-0.000105344	-0.000108325	-0.000108325		0.228441	0.210689	0.21665	1.10912					9	0.228441	0.214202	0.210689	0.220137	0.21665	1.12779	1.10912		9	0.0832668	0.0780766	0.076796	0.08024	0.0789691	0.411081	0.404273		9		-6.23314	-7.77116
	10	0.320322	0.320491		-8.25642e-05	-8.25642e-05	-8.30115e-05	-8.30115e-05		0.168285	0.165128	0.166023	0.822162		-8.09992e-05	-8.09992e-05	-8.14497e-05	-8.14497e-05		0.168285	0.161998	0.162899	0.808546					10	0.168285	0.165128	0.161998	0.166023	0.162899	0.822162	0.808546		10	0.0841427	0.0825642	0.0809992	0.0830115	0.0814497	0.411081	0.404273		10		-1.87593	-3.73586
	11	0.320368	0.320503		-6.6922e-05	-6.6922e-05	-6.69724e-05	-6.69724e-05		0.135628	0.133844	0.133945	0.617702		-6.55485e-05	-6.55485e-05	-6.55996e-05	-6.55996e-05		0.135628	0.131097	0.131199	0.607472					11	0.135628	0.133844	0.131097	0.133945	0.131199	0.617702	0.607472		11	0.0902606	0.0890732	0.0872451	0.0891403	0.0873131	0.411081	0.404273		11		-1.31553	-3.34092
	12	0.320395	0.320509		-5.61457e-05	-5.61457e-05	-5.61497e-05	-5.61497e-05		0.113949	0.112291	0.112299	0.475788		-5.49478e-05	-5.49478e-05	-5.49519e-05	-5.49519e-05		0.113949	0.109896	0.109904	0.467908					12	0.113949	0.112291	0.109896	0.112299	0.109904	0.475788	0.467908		12	0.0984516	0.0970198	0.0949498	0.0970266	0.0949569	0.411081	0.404273		12		-1.4543	-3.55681
	15	0.320429	0.320504		-3.66873e-05	-3.66873e-05	-3.66873e-05	-3.66873e-05		0.0746448	0.0733745	0.0733746	0.243603		-3.58925e-05	-3.58925e-05	-3.58926e-05	-3.58926e-05		0.0746448	0.0717851	0.0717852	0.239569					15	0.0746448	0.0733745	0.0717851	0.0733746	0.0717852	0.243603	0.239569		15	0.125963	0.123819	0.121137	0.12382	0.121137	0.411081	0.404273		15		-1.70182	-3.83115
	20	0.320451	0.320493		-2.06333e-05	-2.06333e-05	-2.06333e-05	-2.06333e-05		0.0419104	0.0412667	0.0412667	0.10277		-2.02052e-05	-2.02052e-05	-2.02052e-05	-2.02052e-05		0.0419104	0.0404105	0.0404105	0.101068					20	0.0419104	0.0412667	0.0404105	0.0412667	0.0404105	0.10277	0.101068		20	0.167642	0.165067	0.161642	0.165067	0.161642	0.411081	0.404273		20		-1.53601	-3.57901
	25	0.32046	0.320486		-1.26631e-05	-1.26631e-05	-1.26631e-05	-1.26631e-05		0.0256727	0.0253262	0.0253262	0.0526184		-1.24106e-05	-1.24106e-05	-1.24106e-05	-1.24106e-05		0.0256727	0.0248211	0.0248211	0.0517469					25	0.0256727	0.0253262	0.0248211	0.0253262	0.0248211	0.0526184	0.0517469		25	0.200568	0.197861	0.193915	0.197861	0.193915	0.411081	0.404273		25		-1.34966	-3.31724
	50	0.320471	0.320476		-2.28452e-06	-2.28452e-06	-2.28452e-06	-2.28452e-06		0.00461306	0.00456903	0.00456903	0.00657729		-2.24292e-06	-2.24292e-06	-2.24292e-06	-2.24292e-06		0.00461306	0.00448584	0.00448584	0.00646837					50	0.00461306	0.00456903	0.00448584	0.00456903	0.00448584	0.00657729	0.00646837		50	0.288316	0.285565	0.280365	0.285565	0.280365	0.411081	0.404273		50		-0.954384	-2.75786
	100	0.320473	0.320474		-3.42833e-07	-3.42834e-07	-3.42833e-07	-3.42834e-07		0.000691131	0.000685668	0.000685668	0.000822162		-3.36872e-07	-3.36881e-07	-3.36872e-07	-3.36881e-07		0.000691131	0.000673754	0.000673754	0.000808546					100	0.000691131	0.000685668	0.000673754	0.000685668	0.000673754	0.000822162	0.000808546		100	0.345565	0.342834	0.336877	0.342834	0.336877	0.411081	0.404273		100		-0.79043	-2.51432
	200	0.320473	0.320473		-4.68852e-08	-4.68948e-08	-4.68852e-08	-4.68948e-08		9.45861e-05	9.378e-05	9.378e-05	0.00010277		-4.60887e-08	-4.60985e-08	-4.60887e-08	-4.60985e-08		9.45861e-05	9.21871e-05	9.21871e-05	0.000101068					200	9.45861e-05	9.378e-05	9.21871e-05	9.378e-05	9.21871e-05	0.00010277	0.000101068		200	0.378345	0.37512	0.368748	0.37512	0.368748	0.411081	0.404273		200		-0.852313	-2.53635
	500				-3.17739e-09	-3.18046e-09	-3.17739e-09	-3.18046e-09			6.35784e-06	6.35784e-06	6.57729e-06		-3.12655e-09	-3.12736e-09	-3.12655e-09	-3.12736e-09			6.25392e-06	6.25392e-06	6.46837e-06
	1000				-4.06217e-10	-4.02874e-10	-4.06217e-10	-4.02874e-10			8.09084e-07	8.09084e-07	8.22162e-07		-3.9592e-10	-3.96112e-10	-3.9592e-10	-3.96112e-10			7.92031e-07	7.92031e-07	8.08546e-07
	2000				-5.64175e-11	-5.37319e-11	-5.64175e-11	-5.37319e-11			1.10117e-07	1.10117e-07	1.0277e-07		-5.63602e-11	-5.27948e-11	-5.63602e-11	-5.27948e-11			1.09097e-07	1.09097e-07	1.01068e-07
					TM(n0)	TM(0n)							TM*TM		TM(n0)	TM(0n)							TM*TM
					-0.631296	-0.65117							0.411081		-0.620841	-0.65117							0.404273
															-0.716255
															0.0954137
	CC3				EOM					∆E					LR
	R/a0	∆E1/Eh	∆E2/Eh		VAB	VBA	CAB	CBA		supersys	density	density (Coul)	dipole		VAB	VBA	CAB	CBA		supersys	density	density (Coul)	dipole					R	supersys	dens EOM	dens LR	coul EOM	coul LR	dip EOM	dip LR		R	supersys	dens EOM	dens LR	coul EOM	coul LR	dip EOM	dip LR		R	supersys	dens EOM	dens LR
	8	0.316365	0.316751		-0.000151188	-0.000151188	-0.00016615	-0.00016615		0.386187	0.302376	0.332299	1.69271		-0.000150436	-0.000150436	-0.000165438	-0.000165438		0.386187	0.300872	0.330877	1.68285					8	0.386187	0.302376	0.300872	0.332299	0.330877	1.69271	1.68285		8	0.0988638	0.0774083	0.0770231	0.0850686	0.0847044	0.433333	0.430811		8		-21.7021	-22.0917
	9	0.316592	0.316826		-0.00011241	-0.00011241	-0.000115169	-0.000115169		0.234118	0.224819	0.230339	1.18884		-0.000111704	-0.000111704	-0.000114471	-0.000114471		0.234118	0.223408	0.228942	1.18192					9	0.234118	0.224819	0.223408	0.230339	0.228942	1.18884	1.18192		9	0.085336	0.0819465	0.0814321	0.0839585	0.0834493	0.433333	0.430811		9		-3.97188	-4.57476
	10	0.316679	0.316851		-8.79417e-05	-8.79417e-05	-8.83592e-05	-8.83592e-05		0.172862	0.175883	0.176718	0.866667		-8.73033e-05	-8.73033e-05	-8.77216e-05	-8.77216e-05		0.172862	0.174607	0.175443	0.861621					10	0.172862	0.175883	0.174607	0.176718	0.175443	0.866667	0.861621		10	0.0864311	0.0879417	0.0873033	0.0883592	0.0877216	0.433333	0.430811		10		1.74778	1.00914
	11	0.316724	0.316864		-7.1915e-05	-7.1915e-05	-7.19627e-05	-7.19627e-05		0.139409	0.14383	0.143925	0.65114		-7.13511e-05	-7.13511e-05	-7.13988e-05	-7.13988e-05		0.139409	0.142702	0.142798	0.647349					11	0.139409	0.14383	0.142702	0.143925	0.142798	0.65114	0.647349		11	0.0927769	0.0957189	0.0949683	0.0957823	0.0950318	0.433333	0.430811		11		3.17103	2.362
	12	0.316752	0.316869		-6.06059e-05	-6.06059e-05	-6.06099e-05	-6.06099e-05		0.117139	0.121212	0.12122	0.501543		-6.01137e-05	-6.01137e-05	-6.01177e-05	-6.01177e-05		0.117139	0.120227	0.120235	0.498623					12	0.117139	0.121212	0.120227	0.12122	0.120235	0.501543	0.498623		12	0.101208	0.104727	0.103877	0.104734	0.103883	0.433333	0.430811		12		3.47697	2.63662
	15	0.316789	0.316866		-3.96711e-05	-3.96711e-05	-3.96712e-05	-3.96712e-05		0.0766992	0.0793422	0.0793423	0.25679		-3.93476e-05	-3.93476e-05	-3.93477e-05	-3.93477e-05		0.0766992	0.0786953	0.0786954	0.255295					15	0.0766992	0.0793422	0.0786953	0.0793423	0.0786954	0.25679	0.255295		15	0.12943	0.13389	0.132798	0.13389	0.132798	0.433333	0.430811		15		3.44594	2.60243
	20	0.316812	0.316855		-2.22042e-05	-2.22042e-05	-2.22042e-05	-2.22042e-05		0.0430243	0.0444083	0.0444083	0.108333		-2.20331e-05	-2.20331e-05	-2.20331e-05	-2.20331e-05		0.0430243	0.0440663	0.0440663	0.107703					20	0.0430243	0.0444083	0.0440663	0.0444083	0.0440663	0.108333	0.107703		20	0.172097	0.177633	0.176265	0.177633	0.176265	0.433333	0.430811		20		3.2168	2.42178
	25	0.316823	0.316849		-1.35708e-05	-1.35708e-05	-1.35708e-05	-1.35708e-05		0.0263386	0.0271416	0.0271416	0.0554667		-1.34713e-05	-1.34713e-05	-1.34713e-05	-1.34713e-05		0.0263386	0.0269426	0.0269426	0.0551438					25	0.0263386	0.0271416	0.0269426	0.0271416	0.0269426	0.0554667	0.0551438		25	0.20577	0.212044	0.210489	0.212044	0.210489	0.433333	0.430811		25		3.04882	2.2932
	50	0.316835	0.31684		-2.42711e-06	-2.42711e-06	-2.42711e-06	-2.42711e-06		0.0047263	0.00485422	0.00485422	0.00693333		-2.41121e-06	-2.41121e-06	-2.41121e-06	-2.41121e-06		0.0047263	0.00482242	0.00482242	0.00689297					50	0.0047263	0.00485422	0.00482242	0.00485422	0.00482242	0.00693333	0.00689297		50	0.295394	0.303389	0.301401	0.303389	0.301401	0.433333	0.430811		50		2.70648	2.03373
	100	0.316837	0.316838		-3.62749e-07	-3.62756e-07	-3.62749e-07	-3.62756e-07		0.000707573	0.000725504	0.000725504	0.000866667		-3.60511e-07	-3.60516e-07	-3.60511e-07	-3.60516e-07		0.000707573	0.000721027	0.000721027	0.000861621					100	0.000707573	0.000725504	0.000721027	0.000725504	0.000721027	0.000866667	0.000861621		100	0.353786	0.362752	0.360513	0.362752	0.360513	0.433333	0.430811		100		2.53429	1.90143
	200	0.316838	0.316838		-4.95238e-08	-4.95264e-08	-4.95238e-08	-4.95264e-08		9.67955e-05	9.90502e-05	9.90502e-05	0.000108333		-4.92259e-08	-4.92293e-08	-4.92259e-08	-4.92293e-08		9.67955e-05	9.84552e-05	9.84552e-05	0.000107703					200	9.67955e-05	9.90502e-05	9.84552e-05	9.90502e-05	9.84552e-05	0.000108333	0.000107703		200	0.387182	0.396201	0.393821	0.396201	0.393821	0.433333	0.430811		200		2.32935	1.71465
	500				-3.35126e-09	-3.35301e-09	-3.35126e-09	-3.35301e-09			6.70427e-06	6.70427e-06	6.93333e-06		-3.3313e-09	-3.33325e-09	-3.3313e-09	-3.33325e-09			6.66455e-06	6.66455e-06	6.89297e-06
	1000				-4.27563e-10	-4.2427e-10	-4.27563e-10	-4.2427e-10			8.51827e-07	8.51827e-07	8.66667e-07		-4.24607e-10	-4.21757e-10	-4.24607e-10	-4.21757e-10			8.46359e-07	8.46359e-07	8.61621e-07
	2000				-5.99354e-11	-6.17749e-11	-5.99354e-11	-6.17749e-11			1.21696e-07	1.21696e-07	1.08333e-07		-5.98407e-11	-6.14354e-11	-5.98407e-11	-6.14354e-11			1.21266e-07	1.21266e-07	1.07703e-07
					TM(n0)	TM(0n)							TM*TM		TM(n0)	TM(0n)							TM*TM
					0.645403	0.671415							0.433333		0.641645	0.671415							0.430811
															0.736659
															-0.0950139
	CCSDT				EOM					∆E					LR
	R/a0	∆E1/Eh	∆E2/Eh		VAB	VBA	CAB	CBA		supersys	density	density (Coul)	dipole		VAB	VBA	CAB	CBA		supersys	density	density (Coul)	dipole					R	supersys	dens EOM	dens LR	coul EOM	coul LR	dip EOM	dip LR		R	supersys	dens EOM	dens LR	coul EOM	coul LR	dip EOM	dip LR		R	supersys	dens EOM	dens LR
	8	0.316428	0.316815		-0.000148869	-0.000148869	-0.000164079	-0.000164079		0.387465	0.297738	0.328158	1.65527		-0.000148412	-0.000148412	-0.000163629	-0.000163629		0.387465	0.296824	0.327257	1.64943					8	0.387465	0.297738	0.296824	0.328158	0.327257	1.65527	1.64943		8	0.099191	0.076221	0.075987	0.0840084	0.0837779	0.42375	0.422255		8		-23.1574	-23.3932
	9	0.316655	0.316889		-0.000110043	-0.000110043	-0.000112847	-0.000112847		0.234402	0.220086	0.225693	1.16255		-0.000109624	-0.000109624	-0.000112428	-0.000112428		0.234402	0.219247	0.224857	1.15845					9	0.234402	0.220086	0.219247	0.225693	0.224857	1.16255	1.15845		9	0.0854397	0.0802213	0.0799156	0.0822651	0.0819602	0.42375	0.422255		9		-6.1077	-6.46551
	10	0.316741	0.316914		-8.57242e-05	-8.57242e-05	-8.61486e-05	-8.61486e-05		0.172931	0.171448	0.172297	0.847501		-8.53506e-05	-8.53506e-05	-8.57751e-05	-8.57751e-05		0.172931	0.170701	0.17155	0.84451					10	0.172931	0.171448	0.170701	0.172297	0.17155	0.847501	0.84451		10	0.0864655	0.0857242	0.0853506	0.0861486	0.0857751	0.42375	0.422255		10		-0.857391	-1.28942
	11	0.316786	0.316925		-6.99253e-05	-6.99253e-05	-6.9974e-05	-6.9974e-05		0.139391	0.139851	0.139948	0.63674		-6.9598e-05	-6.9598e-05	-6.96466e-05	-6.96466e-05		0.139391	0.139196	0.139293	0.634493					11	0.139391	0.139851	0.139196	0.139948	0.139293	0.63674	0.634493		11	0.0927644	0.0930706	0.0926349	0.0931354	0.0926996	0.42375	0.422255		11		0.330069	-0.139605
	12	0.316812	0.316929		-5.88554e-05	-5.88554e-05	-5.88596e-05	-5.88596e-05		0.117066	0.117711	0.117719	0.490452		-5.85707e-05	-5.85707e-05	-5.85749e-05	-5.85749e-05		0.117066	0.117141	0.11715	0.488721					12	0.117066	0.117711	0.117141	0.117719	0.11715	0.490452	0.488721		12	0.101145	0.101702	0.10121	0.101709	0.101217	0.42375	0.422255		12		0.550905	0.0644775
	15	0.316847	0.316923		-3.85089e-05	-3.85089e-05	-3.8509e-05	-3.8509e-05		0.0765557	0.0770178	0.0770179	0.251111		-3.83218e-05	-3.83218e-05	-3.83219e-05	-3.83219e-05		0.0765557	0.0766436	0.0766438	0.250225					15	0.0765557	0.0770178	0.0766436	0.0770179	0.0766438	0.251111	0.250225		15	0.129188	0.129968	0.129336	0.129968	0.129336	0.42375	0.422255		15		0.603554	0.114833
	20	0.316869	0.316911		-2.15847e-05	-2.15847e-05	-2.15847e-05	-2.15847e-05		0.0428883	0.0431694	0.0431694	0.105938		-2.14853e-05	-2.14853e-05	-2.14853e-05	-2.14853e-05		0.0428883	0.0429705	0.0429705	0.105564					20	0.0428883	0.0431694	0.0429705	0.0431694	0.0429705	0.105938	0.105564		20	0.171553	0.172677	0.171882	0.172677	0.171882	0.42375	0.422255		20		0.655209	0.19166
	25	0.316878	0.316904		-1.32082e-05	-1.32082e-05	-1.32082e-05	-1.32082e-05		0.0262363	0.0264163	0.0264163	0.05424		-1.31501e-05	-1.31501e-05	-1.31501e-05	-1.31501e-05		0.0262363	0.0263002	0.0263002	0.0540487					25	0.0262363	0.0264163	0.0263002	0.0264163	0.0263002	0.05424	0.0540487		25	0.204971	0.206378	0.20547	0.206378	0.20547	0.42375	0.422255		25		0.685977	0.243289
	50	0.316889	0.316894		-2.36818e-06	-2.36818e-06	-2.36818e-06	-2.36818e-06		0.004702	0.00473635	0.00473635	0.00678		-2.35882e-06	-2.35882e-06	-2.35882e-06	-2.35882e-06		0.004702	0.00471764	0.00471764	0.00675608					50	0.004702	0.00473635	0.00471764	0.00473635	0.00471764	0.00678	0.00675608		50	0.293875	0.296022	0.294853	0.296022	0.294853	0.42375	0.422255		50		0.730516	0.332557
	100	0.316891	0.316892		-3.54352e-07	-3.54356e-07	-3.54352e-07	-3.54356e-07		0.000703555	0.000708709	0.000708709	0.000847501		-3.53029e-07	-3.53033e-07	-3.53029e-07	-3.53033e-07		0.000703555	0.000706062	0.000706062	0.00084451					100	0.000703555	0.000708709	0.000706062	0.000708709	0.000706062	0.000847501	0.00084451		100	0.351777	0.354354	0.353031	0.354354	0.353031	0.42375	0.422255		100		0.732569	0.356421
	200	0.316892	0.316892		-4.84025e-08	-4.84014e-08	-4.84025e-08	-4.84014e-08		9.62225e-05	9.68039e-05	9.68039e-05	0.000105938		-4.82244e-08	-4.82257e-08	-4.82244e-08	-4.82257e-08		9.62225e-05	9.645e-05	9.645e-05	0.000105564					200	9.62225e-05	9.68039e-05	9.645e-05	9.68039e-05	9.645e-05	0.000105938	0.000105564		200	0.38489	0.387216	0.3858	0.387216	0.3858	0.42375	0.422255		200		0.604256	0.236497
	500				-3.27625e-09	-3.27838e-09	-3.27625e-09	-3.27838e-09			6.55464e-06	6.55464e-06	6.78e-06		-3.26451e-09	-3.2667e-09	-3.26451e-09	-3.2667e-09			6.53121e-06	6.53121e-06	6.75608e-06
	1000				-4.18614e-10	-4.1527e-10	-4.18614e-10	-4.1527e-10			8.33877e-07	8.33877e-07	8.47501e-07		-4.16143e-10	-4.13782e-10	-4.16143e-10	-4.13782e-10			8.29922e-07	8.29922e-07	8.4451e-07
	2000				-5.88235e-11	-5.94393e-11	-5.88235e-11	-5.94393e-11			1.18261e-07	1.18261e-07	1.05938e-07		-5.86227e-11	-5.92373e-11	-5.86227e-11	-5.92373e-11			1.17858e-07	1.17858e-07	1.05564e-07
					TM(n0)	TM(0n)							TM*TM		TM(n0)	TM(0n)							TM*TM
					-0.637772	-0.664423							0.42375		-0.635522	-0.664423							0.422255
															-0.72985
															0.0943281
	CCSDTQ				EOM					∆E					LR
	R/a0	∆E1/Eh	∆E2/Eh		VAB	VBA	CAB	CBA		supersys	density	density (Coul)	dipole		VAB	VBA	CAB	CBA		supersys	density	density (Coul)	dipole					R	supersys	dens EOM	dens LR	coul EOM	coul LR	dip EOM	dip LR		R	supersys	dens EOM	dens LR	coul EOM	coul LR	dip EOM	dip LR
	8				-0.000148895	-0.000148895	-0.000163776	-0.000163776			0.29779	0.327552	1.66164		-0.000148834	-0.000148834	-0.000163718	-0.000163718			0.297668	0.327435	1.6609					8	0	0.29779	0.297668	0.327552	0.327435	1.66164	1.6609		8	0	0.0762341	0.0762029	0.0838533	0.0838234	0.42538	0.42519
	9				-0.000110408	-0.000110408	-0.000113151	-0.000113151			0.220817	0.226302	1.16702		-0.000110353	-0.000110353	-0.000113096	-0.000113096			0.220705	0.226191	1.1665					9	0	0.220817	0.220705	0.226302	0.226191	1.16702	1.1665		9	0	0.0804877	0.0804471	0.0824871	0.0824467	0.42538	0.42519
	10				-8.62147e-05	-8.62147e-05	-8.66301e-05	-8.66301e-05			0.172429	0.17326	0.850761		-8.61648e-05	-8.61648e-05	-8.65803e-05	-8.65803e-05			0.17233	0.173161	0.85038					10	0	0.172429	0.17233	0.17326	0.173161	0.850761	0.85038		10	0	0.0862147	0.0861648	0.0866301	0.0865803	0.42538	0.42519
	11				-7.04269e-05	-7.04269e-05	-7.04747e-05	-7.04747e-05			0.140854	0.140949	0.639189		-7.03832e-05	-7.03832e-05	-7.04309e-05	-7.04309e-05			0.140766	0.140862	0.638903					11	0	0.140854	0.140766	0.140949	0.140862	0.639189	0.638903		11	0	0.0937382	0.09368	0.0938018	0.0937436	0.42538	0.42519
	12				-5.93205e-05	-5.93205e-05	-5.93246e-05	-5.93246e-05			0.118641	0.118649	0.492338		-5.92824e-05	-5.92824e-05	-5.92866e-05	-5.92866e-05			0.118565	0.118573	0.492118					12	0	0.118641	0.118565	0.118649	0.118573	0.492338	0.492118		12	0	0.102506	0.10244	0.102513	0.102447	0.42538	0.42519
	15				-3.88228e-05	-3.88228e-05	-3.88228e-05	-3.88228e-05			0.0776455	0.0776457	0.252077		-3.87979e-05	-3.87979e-05	-3.87979e-05	-3.87979e-05			0.0775957	0.0775959	0.251965					15	0	0.0776455	0.0775957	0.0776457	0.0775959	0.252077	0.251965		15	0	0.131027	0.130943	0.131027	0.130943	0.42538	0.42519
	20				-2.17427e-05	-2.17427e-05	-2.17427e-05	-2.17427e-05			0.0434853	0.0434853	0.106345		-2.17295e-05	-2.17295e-05	-2.17295e-05	-2.17295e-05			0.043459	0.043459	0.106298					20	0	0.0434853	0.043459	0.0434853	0.043459	0.106345	0.106298		20	0	0.173941	0.173836	0.173941	0.173836	0.42538	0.42519
	25				-1.32956e-05	-1.32956e-05	-1.32956e-05	-1.32956e-05			0.0265912	0.0265912	0.0544487		-1.3288e-05	-1.3288e-05	-1.3288e-05	-1.3288e-05			0.0265759	0.0265759	0.0544243					25	0	0.0265912	0.0265759	0.0265912	0.0265759	0.0544487	0.0544243		25	0	0.207743	0.207624	0.207743	0.207624	0.42538	0.42519
	50				-2.3804e-06	-2.3804e-06	-2.3804e-06	-2.3804e-06			0.0047608	0.0047608	0.00680609		-2.37919e-06	-2.37919e-06	-2.37919e-06	-2.37919e-06			0.00475838	0.00475838	0.00680304					50	0	0.0047608	0.00475838	0.0047608	0.00475838	0.00680609	0.00680304		50	0	0.29755	0.297399	0.29755	0.297399	0.42538	0.42519
	100				-3.55939e-07	-3.55944e-07	-3.55939e-07	-3.55944e-07			0.000711883	0.000711883	0.000850761		-3.5577e-07	-3.55774e-07	-3.5577e-07	-3.55774e-07			0.000711544	0.000711544	0.00085038					100	0	0.000711883	0.000711544	0.000711883	0.000711544	0.000850761	0.00085038		100	0	0.355942	0.355772	0.355942	0.355772	0.42538	0.42519
	200				-4.86053e-08	-4.86001e-08	-4.86053e-08	-4.86001e-08			9.72054e-05	9.72054e-05	0.000106345		-4.85825e-08	-4.85776e-08	-4.85825e-08	-4.85776e-08			9.71601e-05	9.71601e-05	0.000106298					200	0	9.72054e-05	9.71601e-05	9.72054e-05	9.71601e-05	0.000106345	0.000106298		200	0	0.388822	0.38864	0.388822	0.38864	0.42538	0.42519
	500				-3.28917e-09	-3.28762e-09	-3.28917e-09	-3.28762e-09			6.57679e-06	6.57679e-06	6.80609e-06		-3.28765e-09	-3.28613e-09	-3.28765e-09	-3.28613e-09			6.57378e-06	6.57378e-06	6.80304e-06
	1000				-4.19497e-10	-4.16514e-10	-4.19497e-10	-4.16514e-10			8.36006e-07	8.36006e-07	8.50761e-07		-4.1932e-10	-4.16325e-10	-4.1932e-10	-4.16325e-10			8.35639e-07	8.35639e-07	8.5038e-07
	2000				-5.89465e-11	-6.15979e-11	-5.89465e-11	-6.15979e-11			1.20515e-07	1.20515e-07	1.06345e-07		-5.89166e-11	-6.15723e-11	-5.89166e-11	-6.15723e-11			1.2046e-07	1.2046e-07	1.06298e-07
					TM(n0)	TM(0n)							TM*TM		TM(n0)	TM(0n)							TM*TM															method	supersys	dens EOM	dens LR	dip EOM	dip LR			R	CCS EOM	CCS LR	CC2 EOM
					-0.63711	-0.667672							0.42538		-0.636825	-0.667672							0.42519															CCS	0.221455	0.221458	0.178272	0.51618	0.432352			8	-13.129	-27.5296	-19.8444
																																						CC2	0.161211	0.168804	0.15892	0.428155	0.407885			9	-3.16466	-21.2758	0.783118
																																						CCSD	0.167642	0.165067	0.161642	0.411081	0.404273			10	-0.631512	-20.4657	6.34932
																																						CC3	0.172097	0.177633	0.176265	0.433333	0.430811			11	-0.107501	-20.634	6.70202
																																						CCSDT	0.171553	0.172677	0.171882	0.42375	0.422255			12	-0.00890589	-20.7416	6.11998
																																						CCSDTQ		0.173941	0.173836	0.42538	0.42519			15	0.00625172	-20.3979	5.01335
																																														20	0.00137364	-19.4996	4.71002
																																														25	0.000344469	-18.8491	4.74142
																																														50	-0.00266405	-17.5091	4.97173
																																														100	-0.0273351	-16.8837	5.08324
																																														200	-0.113478	-16.656	5.0074
[truncated: 7 more columns]

## Sheet: C2H4
Et - Et, π-stack arrangement			aug-cc-pVDZ										|kappa|=2 !																								effective dipole coupling strength									relative splitting accuracy (per cent)
	CCS				EOM					∆E					LR
	R/a0	∆E1/Eh	∆E2/Eh		VAB	VBA	CAB	CBA		supersys	density	density (Coul)	dipole		VAB	VBA	CAB	CBA		supersys	density	density (Coul)	dipole					R	supersys	dens EOM	dens LR	coul EOM	coul LR	dip EOM	dip LR		R	supersys	dens EOM	dens LR	coul EOM	coul LR	dip EOM	dip LR		R	supersys	dens EOM	dens LR
	8	0.255033	0.262149		0.00215298	0.00215298	-0.00111354	-0.00111354		7.1162	4.30596	2.22708	4.20091		0.00220174	0.00220174	-0.00104503	-0.00104503		7.1162	4.40348	2.09006	4.00921					8	7.1162	4.30596	4.40348	2.22708	2.09006	4.20091	4.00921		8	0.910873	0.551163	0.563645	0.285066	0.267527	0.537716	0.513178		8		-39.4907	-38.1203
	9	0.257276	0.261204		0.000889665	0.000889665	-0.00100468	-0.00100468		3.92854	1.77933	2.00937	2.95043		0.000935684	0.000935684	-0.000950222	-0.000950222		3.92854	1.87137	1.90044	2.81579					9	3.92854	1.77933	1.87137	2.00937	1.90044	2.95043	2.81579		9	0.715977	0.324283	0.341057	0.366208	0.346356	0.537716	0.513178		9		-54.7076	-52.3648
	10	0.258121	0.260508		0.000174253	0.000174253	-0.000848368	-0.000848368		2.387	0.348505	1.69674	2.15087		0.000213287	0.000213287	-0.000805806	-0.000805806		2.387	0.426574	1.61161	2.05271					10	2.387	0.348505	0.426574	1.69674	1.61161	2.15087	2.05271		10	0.59675	0.0871263	0.106643	0.424184	0.402903	0.537716	0.513178		10		-85.3998	-82.1293
	11	0.258448	0.260062		-0.000187305	-0.000187305	-0.000695493	-0.000695493		1.6147	0.374611	1.39099	1.61598		-0.000155491	-0.000155491	-0.000662218	-0.000662218		1.6147	0.310981	1.32444	1.54223					11	1.6147	0.374611	0.310981	1.39099	1.32444	1.61598	1.54223		11	0.537292	0.124652	0.103479	0.462851	0.440706	0.537716	0.513178		11		-76.8	-80.7406
	12	0.258602	0.259794		-0.000332512	-0.000332512	-0.000563817	-0.000563817		1.19145	0.665024	1.12763	1.24471		-0.000306856	-0.000306856	-0.000537579	-0.000537579		1.19145	0.613712	1.07516	1.18791					12	1.19145	0.665024	0.613712	1.12763	1.07516	1.24471	1.18791		12	0.514704	0.28729	0.265123	0.487137	0.464469	0.537716	0.513178		12		-44.1834	-48.4902
	15	0.258855	0.259464		-0.000292079	-0.000292079	-0.000305502	-0.000305502		0.608577	0.584157	0.611004	0.637293		-0.000278236	-0.000278236	-0.000291637	-0.000291637		0.608577	0.556472	0.583273	0.608212					15	0.608577	0.584157	0.556472	0.611004	0.583273	0.637293	0.608212		15	0.513487	0.492883	0.469523	0.515534	0.492137	0.537716	0.513178		15		-4.0125	-8.56172
	20	0.259144	0.259407		-0.000131438	-0.000131438	-0.000131474	-0.000131474		0.262083	0.262876	0.262948	0.268858		-0.000125467	-0.000125467	-0.000125503	-0.000125503		0.262083	0.250935	0.251007	0.256589					20	0.262083	0.262876	0.250935	0.262948	0.251007	0.268858	0.256589		20	0.524166	0.525753	0.50187	0.525897	0.502014	0.537716	0.513178		20		0.302699	-4.25366
	25	0.259234	0.25937		-6.78478e-05	-6.78478e-05	-6.78479e-05	-6.78479e-05		0.135534	0.135696	0.135696	0.137655		-6.47613e-05	-6.47613e-05	-6.47613e-05	-6.47613e-05		0.135534	0.129523	0.129523	0.131374					25	0.135534	0.135696	0.129523	0.135696	0.129523	0.137655	0.131374		25	0.529429	0.530061	0.505948	0.530062	0.505948	0.537716	0.513178		25		0.119439	-4.43521
	50	0.259299	0.259316		-8.57218e-06	-8.57218e-06	-8.57218e-06	-8.57218e-06		0.0171439	0.0171444	0.0171444	0.0172069		-8.18136e-06	-8.1813e-06	-8.18136e-06	-8.1813e-06		0.0171439	0.0163627	0.0163627	0.0164217					50	0.0171439	0.0171444	0.0163627	0.0171444	0.0163627	0.0172069	0.0164217		50	0.535747	0.535761	0.511333	0.535761	0.511333	0.537716	0.513178		50		0.0025584	-4.55707
	100	0.259307	0.259309		-1.07436e-06	-1.07436e-06	-1.07436e-06	-1.07436e-06		0.00214889	0.00214872	0.00214872	0.00215087		-1.02535e-06	-1.02534e-06	-1.02535e-06	-1.02534e-06		0.00214889	0.00205069	0.00205069	0.00205271					100	0.00214889	0.00214872	0.00205069	0.00214872	0.00205069	0.00215087	0.00205271		100	0.537223	0.537181	0.512671	0.537181	0.512671	0.537716	0.513178		100		-0.00780635	-4.57001
	200	0.259308	0.259308		-1.34381e-07	-1.34381e-07	-1.34381e-07	-1.34381e-07		0.000268785	0.000268761	0.000268761	0.000268858		-1.28226e-07	-1.28246e-07	-1.28226e-07	-1.28246e-07		0.000268785	0.000256472	0.000256472	0.000256589					200	0.000268785	0.000268761	0.000256472	0.000268761	0.000256472	0.000268858	0.000256589		200	0.53757	0.537522	0.512944	0.537522	0.512944	0.537716	0.513178		200		-0.00889486	-4.58098
					TM(n0)	TM(0n)							TM*TM		TM(n0)	TM(0n)							TM*TM
					-0.733291	-0.733292							0.537716		-0.699829	-0.733292							0.513178
	CC2				EOM					∆E					LR
	R/a0	∆E1/Eh	∆E2/Eh		VAB	VBA	CAB	CBA		supersys	density	density (Coul)	dipole		VAB	VBA	CAB	CBA		supersys	density	density (Coul)	dipole					R	supersys	dens EOM	dens LR	coul EOM	coul LR	dip EOM	dip LR		R	supersys	dens EOM	dens LR	coul EOM	coul LR	dip EOM	dip LR		R	supersys	dens EOM	dens LR
	8	0.255165	0.262361		0.00191895	0.00191895	-0.000926296	-0.000926296		7.19551	3.83789	1.85259	3.63874		0.00191255	0.00191255	-0.000929401	-0.000929401		7.19551	3.82509	1.8588	3.64737					8	7.19551	3.83789	3.82509	1.85259	1.8588	3.63874	3.64737		8	0.921025	0.49125	0.489612	0.237132	0.237927	0.465759	0.466863		8		-46.6627	-46.8405
	9	0.257908	0.261707		0.000808364	0.000808364	-0.000843314	-0.000843314		3.79952	1.61673	1.68663	2.5556		0.000804916	0.000804916	-0.000845585	-0.000845585		3.79952	1.60983	1.69117	2.56166					9	3.79952	1.61673	1.60983	1.68663	1.69117	2.5556	2.56166		9	0.692462	0.294649	0.293392	0.307388	0.308216	0.465759	0.466863		9		-57.4491	-57.6306
	10	0.259075	0.261269		0.000176413	0.000176413	-0.000716284	-0.000716284		2.19382	0.352827	1.43257	1.86303		0.00017427	0.00017427	-0.000718008	-0.000718008		2.19382	0.34854	1.43602	1.86745					10	2.19382	0.352827	0.34854	1.43257	1.43602	1.86303	1.86745		10	0.548454	0.0882067	0.0871351	0.358142	0.359004	0.465759	0.466863		10		-83.9172	-84.1126
	11	0.259619	0.261039		-0.000145748	-0.000145748	-0.000589694	-0.000589694		1.41995	0.291497	1.17939	1.39973		-0.000147243	-0.000147243	-0.000591033	-0.000591033		1.41995	0.294487	1.18207	1.40305					11	1.41995	0.291497	0.294487	1.17939	1.18207	1.39973	1.40305		11	0.472488	0.0969955	0.0979905	0.392441	0.393333	0.465759	0.466863		11		-79.4713	-79.2607
	12	0.259928	0.260946		-0.000277508	-0.000277508	-0.000479587	-0.000479587		1.01827	0.555015	0.959175	1.07815		-0.000278626	-0.000278626	-0.000480648	-0.000480648		1.01827	0.557251	0.961296	1.0807					12	1.01827	0.555015	0.557251	0.959175	0.961296	1.07815	1.0807		12	0.439895	0.239767	0.240733	0.414363	0.41528	0.465759	0.466863		12		-45.4945	-45.2749
	15	0.260406	0.260915		-0.000249789	-0.000249789	-0.000261483	-0.000261483		0.509631	0.499579	0.522965	0.55201		-0.00025037	-0.00025037	-0.000262062	-0.000262062		0.509631	0.50074	0.524124	0.55332					15	0.509631	0.499579	0.50074	0.522965	0.524124	0.55201	0.55332		15	0.430001	0.421519	0.422499	0.441252	0.442229	0.465759	0.466863		15		-1.97242	-1.74461
	20	0.26074	0.260961		-0.00011307	-0.00011307	-0.000113101	-0.000113101		0.221057	0.22614	0.226203	0.232879		-0.000113328	-0.000113328	-0.000113359	-0.000113359		0.221057	0.226656	0.226719	0.233432					20	0.221057	0.22614	0.226656	0.226203	0.226719	0.232879	0.233432		20	0.442114	0.452281	0.453312	0.452406	0.453437	0.465759	0.466863		20		2.29956	2.53286
	25	0.260827	0.260942		-5.85081e-05	-5.85081e-05	-5.85081e-05	-5.85081e-05		0.11464	0.117016	0.117016	0.119234		-5.86434e-05	-5.86434e-05	-5.86435e-05	-5.86435e-05		0.11464	0.117287	0.117287	0.119517					25	0.11464	0.117016	0.117287	0.117016	0.117287	0.119234	0.119517		25	0.447813	0.457094	0.458152	0.457095	0.458152	0.465759	0.466863		25		2.07264	2.30876
	50	0.260886	0.2609		-7.41673e-06	-7.41673e-06	-7.41673e-06	-7.41673e-06		0.014542	0.0148335	0.0148335	0.0149043		-7.43421e-06	-7.43422e-06	-7.43421e-06	-7.43422e-06		0.014542	0.0148684	0.0148684	0.0149396					50	0.014542	0.0148335	0.0148684	0.0148335	0.0148684	0.0149043	0.0149396		50	0.454436	0.463546	0.464638	0.463546	0.464638	0.465759	0.466863		50		2.00451	2.24493
	100	0.260892	0.260894		-9.30336e-07	-9.30341e-07	-9.30336e-07	-9.30341e-07		0.00182386	0.00186068	0.00186068	0.00186303		-9.32534e-07	-9.32544e-07	-9.32534e-07	-9.32544e-07		0.00182386	0.00186508	0.00186508	0.00186745					100	0.00182386	0.00186068	0.00186508	0.00186068	0.00186508	0.00186303	0.00186745		100	0.455964	0.465169	0.46627	0.465169	0.46627	0.465759	0.466863		100		2.01879	2.26011
	200	0.260893	0.260893		-1.16373e-07	-1.16364e-07	-1.16373e-07	-1.16364e-07		0.000228163	0.000232737	0.000232737	0.000232879		-1.16639e-07	-1.16641e-07	-1.16639e-07	-1.16641e-07		0.000228163	0.00023328	0.00023328	0.000233432					200	0.000228163	0.000232737	0.00023328	0.000232737	0.00023328	0.000232879	0.000233432		200	0.456325	0.465474	0.46656	0.465474	0.46656	0.465759	0.466863		200		2.00482	2.24293
					TM(n0)	TM(0n)							TM*TM		TM(n0)	TM(0n)							TM*TM
					-0.669563	-0.695615							0.465759		-0.671151	-0.695615							0.466863
															-0.689141
															0.0179894
	CCSD				EOM					∆E					LR
	R/a0	∆E1/Eh	∆E2/Eh		VAB	VBA	CAB	CBA		supersys	density	density (Coul)	dipole		VAB	VBA	CAB	CBA		supersys	density	density (Coul)	dipole					R	supersys	dens EOM	dens LR	coul EOM	coul LR	dip EOM	dip LR		R	supersys	dens EOM	dens LR	coul EOM	coul LR	dip EOM	dip LR		R	supersys	dens EOM	dens LR
	8	0.260971	0.26791		0.00177636	0.00177636	-0.000924019	-0.000924019		6.93915	3.55273	1.84804	3.5014		0.00178284	0.00178284	-0.000916054	-0.000916054		6.93915	3.56567	1.83211	3.47865					8	6.93915	3.55273	3.56567	1.84804	1.83211	3.5014	3.47865		8	0.888211	0.454749	0.456406	0.236549	0.23451	0.448179	0.445267		8		-48.8017	-48.6152
	9	0.263572	0.267275		0.000706107	0.000706108	-0.000831422	-0.000831422		3.70366	1.41222	1.66284	2.45914		0.000711796	0.000711797	-0.000825082	-0.000825082		3.70366	1.42359	1.65016	2.44317					9	3.70366	1.41222	1.42359	1.66284	1.65016	2.45914	2.44317		9	0.674992	0.257376	0.25945	0.303053	0.300742	0.448179	0.445267		9		-61.8697	-61.5625
	10	0.264687	0.266862		0.000115852	0.000115852	-0.000700184	-0.000700184		2.17492	0.231705	1.40037	1.79272		0.000120546	0.000120546	-0.00069522	-0.00069522		2.17492	0.241091	1.39044	1.78107					10	2.17492	0.231705	0.241091	1.40037	1.39044	1.79272	1.78107		10	0.543729	0.0579262	0.0602728	0.350092	0.34761	0.448179	0.445267		10		-89.3465	-88.9149
	11	0.265218	0.266649		-0.000173667	-0.000173667	-0.000573049	-0.000573049		1.4318	0.347333	1.1461	1.34689		-0.000169888	-0.000169888	-0.000569161	-0.000569161		1.4318	0.339777	1.13832	1.33814					11	1.4318	0.347333	0.339777	1.1461	1.13832	1.34689	1.33814		11	0.476431	0.115575	0.113061	0.381364	0.378777	0.448179	0.445267		11		-75.7415	-76.2692
	12	0.265525	0.266564		-0.000285041	-0.000285041	-0.000464282	-0.000464282		1.03945	0.570083	0.928564	1.03745		-0.000282013	-0.000282013	-0.000461211	-0.000461211		1.03945	0.564026	0.922422	1.03071					12	1.03945	0.570083	0.564026	0.928564	0.922422	1.03745	1.03071		12	0.449041	0.246276	0.243659	0.40114	0.398486	0.448179	0.445267		12		-45.1552	-45.7379
	15	0.266001	0.266528		-0.00024206	-0.00024206	-0.000252042	-0.000252042		0.52798	0.48412	0.504083	0.531175		-0.000240432	-0.000240432	-0.000250412	-0.000250412		0.52798	0.480864	0.500824	0.527724					15	0.52798	0.48412	0.480864	0.504083	0.500824	0.531175	0.527724		15	0.445483	0.408477	0.405729	0.42532	0.42257	0.448179	0.445267		15		-8.307	-8.92382
	20	0.266315	0.266545		-0.000108887	-0.000108887	-0.000108913	-0.000108913		0.229934	0.217775	0.217825	0.22409		-0.000108183	-0.000108183	-0.000108208	-0.000108208		0.229934	0.216365	0.216416	0.222634					20	0.229934	0.217775	0.216365	0.217825	0.216416	0.22409	0.222634		20	0.459867	0.435549	0.432731	0.43565	0.432832	0.448179	0.445267		20		-5.28804	-5.90093
	25	0.266401	0.26652		-5.63268e-05	-5.63268e-05	-5.63268e-05	-5.63268e-05		0.119281	0.112654	0.112654	0.114734		-5.59619e-05	-5.59619e-05	-5.59619e-05	-5.59619e-05		0.119281	0.111924	0.111924	0.113988					25	0.119281	0.112654	0.111924	0.112654	0.111924	0.114734	0.113988		25	0.465943	0.440053	0.437202	0.440053	0.437202	0.448179	0.445267		25		-5.55651	-6.16843
	50	0.266461	0.266476		-7.13771e-06	-7.13767e-06	-7.13771e-06	-7.13767e-06		0.0151344	0.0142754	0.0142754	0.0143417		-7.09138e-06	-7.09133e-06	-7.09138e-06	-7.09133e-06		0.0151344	0.0141827	0.0141827	0.0142486					50	0.0151344	0.0142754	0.0141827	0.0142754	0.0141827	0.0143417	0.0142486		50	0.472951	0.446106	0.44321	0.446106	0.44321	0.448179	0.445267		50		-5.67616	-6.28849
	100	0.266468	0.266469		-8.9525e-07	-8.95263e-07	-8.9525e-07	-8.95263e-07		0.00189825	0.00179051	0.00179051	0.00179272		-8.89436e-07	-8.89448e-07	-8.89436e-07	-8.89448e-07		0.00189825	0.00177888	0.00177888	0.00178107					100	0.00189825	0.00179051	0.00177888	0.00179051	0.00177888	0.00179272	0.00178107		100	0.474562	0.447628	0.444721	0.447628	0.444721	0.448179	0.445267		100		-5.67548	-6.2881
	200	0.266468	0.266469		-1.11978e-07	-1.11983e-07	-1.11978e-07	-1.11983e-07		0.000237474	0.000223961	0.000223961	0.00022409		-1.11251e-07	-1.11255e-07	-1.11251e-07	-1.11255e-07		0.000237474	0.000222506	0.000222506	0.000222634					200	0.000237474	0.000223961	0.000222506	0.000223961	0.000222506	0.00022409	0.000222634		200	0.474948	0.447922	0.445012	0.447922	0.445012	0.448179	0.445267		200		-5.69037	-6.30312
					TM(n0)	TM(0n)							TM*TM		TM(n0)	TM(0n)							TM*TM
					0.655395	0.68383							0.448179		0.651137	0.68383							0.445267
															0.668596
															-0.0174586
	CC3				EOM					∆E					LR
	R/a0	∆E1/Eh	∆E2/Eh		VAB	VBA	CAB	CBA		supersys	density	density (Coul)	dipole		VAB	VBA	CAB	CBA		supersys	density	density (Coul)	dipole					R	supersys	dens EOM	dens LR	coul EOM	coul LR	dip EOM	dip LR		R	supersys	dens EOM	dens LR	coul EOM	coul LR	dip EOM	dip LR		R	supersys	dens EOM	dens LR
	8	0.259579	0.266432		0.0017556	0.0017556	-0.000925785	-0.000925785		6.85358	3.5112	1.85157	3.52526		0.00175644	0.00175644	-0.000925418	-0.000925418		6.85358	3.51287	1.85084	3.52452					8	6.85358	3.5112	3.51287	1.85157	1.85084	3.52526	3.52452		8	0.877258	0.449434	0.449648	0.237001	0.236907	0.451233	0.451138		8		-48.7683	-48.7439
	9	0.262113	0.265749		0.000692426	0.000692426	-0.000834286	-0.000834286		3.63578	1.38485	1.66857	2.4759		0.000692908	0.000692908	-0.000834038	-0.000834038		3.63578	1.38582	1.66808	2.47538					9	3.63578	1.38485	1.38582	1.66857	1.66808	2.4759	2.47538		9	0.662622	0.252389	0.252565	0.304097	0.304007	0.451233	0.451138		9		-61.9105	-61.884
	10	0.263197	0.26532		0.000106691	0.000106691	-0.000703274	-0.000703274		2.12205	0.213382	1.40655	1.80493		0.000106973	0.000106973	-0.000703098	-0.000703098		2.12205	0.213946	1.4062	1.80455					10	2.12205	0.213382	0.213946	1.40655	1.4062	1.80493	1.80455		10	0.530513	0.0533454	0.0534865	0.351637	0.351549	0.451233	0.451138		10		-89.9446	-89.918
	11	0.263717	0.265107		-0.000179579	-0.000179579	-0.000575931	-0.000575931		1.39001	0.359158	1.15186	1.35607		-0.000179404	-0.000179404	-0.000575801	-0.000575801		1.39001	0.358808	1.1516	1.35579					11	1.39001	0.359158	0.358808	1.15186	1.1516	1.35607	1.35579		11	0.462527	0.11951	0.119393	0.383282	0.383195	0.451233	0.451138		11		-74.1615	-74.1867
	12	0.264023	0.265029		-0.000288855	-0.000288855	-0.0004668	-0.0004668		1.00615	0.577711	0.933601	1.04452		-0.000288738	-0.000288738	-0.0004667	-0.0004667		1.00615	0.577475	0.9334	1.0443					12	1.00615	0.577711	0.577475	0.933601	0.9334	1.04452	1.0443		12	0.434655	0.249571	0.249469	0.403315	0.403229	0.451233	0.451138		12		-42.5818	-42.6052
	15	0.264505	0.265016		-0.000243606	-0.000243606	-0.000253553	-0.000253553		0.510654	0.487212	0.507107	0.534795		-0.000243553	-0.000243553	-0.000253501	-0.000253501		0.510654	0.487105	0.507002	0.534682					15	0.510654	0.487212	0.487105	0.507107	0.507002	0.534795	0.534682		15	0.430864	0.411085	0.410995	0.427871	0.427783	0.451233	0.451138		15		-4.59072	-4.61148
	20	0.264816	0.265039		-0.000109579	-0.000109579	-0.000109604	-0.000109604		0.22294	0.219158	0.219209	0.225617		-0.000109556	-0.000109556	-0.000109582	-0.000109582		0.22294	0.219113	0.219163	0.225569					20	0.22294	0.219158	0.219113	0.219209	0.219163	0.225617	0.225569		20	0.445881	0.438316	0.438225	0.438417	0.438326	0.451233	0.451138		20		-1.69657	-1.71704
	25	0.2649	0.265015		-5.66938e-05	-5.66938e-05	-5.66938e-05	-5.66938e-05		0.115746	0.113388	0.113388	0.115516		-5.6682e-05	-5.6682e-05	-5.6682e-05	-5.6682e-05		0.115746	0.113364	0.113364	0.115491					25	0.115746	0.113388	0.113364	0.113388	0.113364	0.115516	0.115491		25	0.452134	0.44292	0.442828	0.442921	0.442828	0.451233	0.451138		25		-2.03789	-2.05839
	50	0.264958	0.264973		-7.1858e-06	-7.1858e-06	-7.1858e-06	-7.1858e-06		0.0146981	0.0143716	0.0143716	0.0144395		-7.1843e-06	-7.18428e-06	-7.1843e-06	-7.18428e-06		0.0146981	0.0143686	0.0143686	0.0144364					50	0.0146981	0.0143716	0.0143686	0.0143716	0.0143686	0.0144395	0.0144364		50	0.459316	0.449112	0.449018	0.449112	0.449018	0.451233	0.451138		50		-2.22154	-2.24203
	100	0.264965	0.264966		-9.01348e-07	-9.01348e-07	-9.01348e-07	-9.01348e-07		0.00184386	0.0018027	0.0018027	0.00180493		-9.01156e-07	-9.01157e-07	-9.01156e-07	-9.01157e-07		0.00184386	0.00180231	0.00180231	0.00180455					100	0.00184386	0.0018027	0.00180231	0.0018027	0.00180231	0.00180493	0.00180455		100	0.460966	0.450674	0.450578	0.450674	0.450578	0.451233	0.451138		100		-2.23269	-2.25339
	200	0.264965	0.264966		-1.12744e-07	-1.12753e-07	-1.12744e-07	-1.12753e-07		0.000230684	0.000225497	0.000225497	0.000225617		-1.12721e-07	-1.12729e-07	-1.12721e-07	-1.12729e-07		0.000230684	0.00022545	0.00022545	0.000225569					200	0.000230684	0.000225497	0.00022545	0.000225497	0.00022545	0.000225617	0.000225569		200	0.461367	0.450994	0.450901	0.450994	0.450901	0.451233	0.451138		200		-2.2484	-2.26861
					TM(n0)	TM(0n)							TM*TM		TM(n0)	TM(0n)							TM*TM
					0.651003	0.693135							0.451233		0.650866	0.693135							0.451138
															0.66708
															-0.0162146
	CCSDT				EOM					∆E					LR
	R/a0	∆E1/Eh	∆E2/Eh		VAB	VBA	CAB	CBA		supersys	density	density (Coul)	dipole		VAB	VBA	CAB	CBA		supersys	density	density (Coul)	dipole					R	supersys	dens EOM	dens LR	coul EOM	coul LR	dip EOM	dip LR		R	supersys	dens EOM	dens LR	coul EOM	coul LR	dip EOM	dip LR
	8				0.00174685	0.00174685	-0.000926386	-0.000926386			3.49371	1.85277	3.51887		0.00174819	0.00174819	-0.000924974	-0.000924974			3.49639	1.84995	3.51477					8	0	3.49371	3.49639	1.85277	1.84995	3.51887	3.51477		8	0	0.447195	0.447538	0.237155	0.236793	0.450415	0.449891
	9				0.000686378	0.000686378	-0.000834148	-0.000834148			1.37276	1.6683	2.47141		0.00068745	0.00068745	-0.000833043	-0.000833043			1.3749	1.66609	2.46854					9	0	1.37276	1.3749	1.6683	1.66609	2.47141	2.46854		9	0	0.250185	0.250576	0.304047	0.303644	0.450415	0.449891
	10				0.000103183	0.000103183	-0.000702757	-0.000702757			0.206366	1.40551	1.80166		0.000104029	0.000104029	-0.000701896	-0.000701896			0.208058	1.40379	1.79956					10	0	0.206366	0.208058	1.40551	1.40379	1.80166	1.79956		10	0	0.0515915	0.0520145	0.351379	0.350948	0.450415	0.449891
	11				-0.000181222	-0.000181222	-0.000575287	-0.000575287			0.362445	1.15057	1.35361		-0.000180554	-0.000180554	-0.000574612	-0.000574612			0.361108	1.14922	1.35204					11	0	0.362445	0.361108	1.15057	1.14922	1.35361	1.35204		11	0	0.120603	0.120159	0.382854	0.382405	0.450415	0.449891
	12				-0.000289375	-0.000289375	-0.000466164	-0.000466164			0.57875	0.932328	1.04263		-0.000288843	-0.000288843	-0.00046563	-0.00046563			0.577687	0.93126	1.04141					12	0	0.57875	0.577687	0.932328	0.93126	1.04263	1.04141		12	0	0.25002	0.249561	0.402766	0.402304	0.450415	0.449891
	15				-0.000243273	-0.000243273	-0.000253135	-0.000253135			0.486546	0.50627	0.533825		-0.000242987	-0.000242987	-0.000252849	-0.000252849			0.485973	0.505697	0.533204					15	0	0.486546	0.485973	0.50627	0.505697	0.533825	0.533204		15	0	0.410523	0.41004	0.427165	0.426682	0.450415	0.449891
	20	0.265172	0.26539		-0.000109389	-0.000109389	-0.000109414	-0.000109414		0.21801	0.218779	0.218829	0.225207		-0.000109264	-0.000109264	-0.000109289	-0.000109289		0.21801	0.218529	0.218579	0.224945					20	0.21801	0.218779	0.218529	0.218829	0.218579	0.225207	0.224945		20	0.436021	0.437558	0.437057	0.437658	0.437157	0.450415	0.449891
	25				-5.6594e-05	-5.6594e-05	-5.6594e-05	-5.6594e-05			0.113188	0.113188	0.115306		-5.65289e-05	-5.65289e-05	-5.65289e-05	-5.65289e-05			0.113058	0.113058	0.115172					25	0	0.113188	0.113058	0.113188	0.113058	0.115306	0.115172		25	0	0.44214	0.441632	0.442141	0.441632	0.450415	0.449891
	50				-7.17287e-06	-7.17286e-06	-7.17287e-06	-7.17286e-06			0.0143457	0.0143457	0.0144133		-7.16456e-06	-7.16454e-06	-7.16456e-06	-7.16454e-06			0.0143291	0.0143291	0.0143965					50	0	0.0143457	0.0143291	0.0143457	0.0143291	0.0144133	0.0143965		50	0	0.448304	0.447784	0.448304	0.447784	0.450415	0.449891
	100				-8.99715e-07	-8.99715e-07	-8.99715e-07	-8.99715e-07			0.00179943	0.00179943	0.00180166		-8.98669e-07	-8.98669e-07	-8.98669e-07	-8.98669e-07			0.00179734	0.00179734	0.00179956					100	0	0.00179943	0.00179734	0.00179943	0.00179734	0.00180166	0.00179956		100	0	0.449858	0.449335	0.449858	0.449335	0.450415	0.449891
	200				-1.1254e-07	-1.12545e-07	-1.1254e-07	-1.12545e-07			0.000225085	0.000225085	0.000225207		-1.1241e-07	-1.12414e-07	-1.1241e-07	-1.12414e-07			0.000224824	0.000224824	0.000224945					200	0	0.000225085	0.000224824	0.000225085	0.000224824	0.000225207	0.000224945		200	0	0.450169	0.449647	0.450169	0.449647	0.450415	0.449891
					TM(n0)	TM(0n)							TM*TM		TM(n0)	TM(0n)							TM*TM
					0.650656	0.692248							0.450415		0.649899	0.692248							0.449891
																																						method	supersys	dens EOM	dens LR	dip EOM	dip LR			R	CCS EOM	CCS LR	CC2 EOM
																																						CCS	0.524166	0.525753	0.50187	0.537716	0.513178			8	-39.4907	-38.1203	-46.6627
																																						CC2	0.442114	0.452281	0.453312	0.465759	0.466863			9	-54.7076	-52.3648	-57.4491
																																						CCSD	0.459867	0.435549	0.432731	0.448179	0.445267			10	-85.3998	-82.1293	-83.9172
																																						CC3	0.445881	0.438316	0.438225	0.451233	0.451138			11	-76.8	-80.7406	-79.4713
																																						CCSDT	0.436021	0.437558	0.437057	0.450415	0.449891			12	-44.1834	-48.4902	-45.4945
																																						CCSDTQ								15	-4.0125	-8.56172	-1.97242
																																														20	0.302699	-4.25366	2.29956
																																														25	0.119439	-4.43521	2.07264
																																														50	0.0025584	-4.55707	2.00451
																																														100	-0.00780635	-4.57001	2.01879
																																														200	-0.00889486	-4.58098	2.00482
																																														R	CCS EOM	CCS LR	CC2 EOM
																																														8	-68.7041	-70.6296	-74.2535
																																														9	-48.852	-51.6247	-55.6094
																																														10	-28.9176	-32.4837	-34.6998
																																														11	-13.8549	-17.9765	-16.9414
																																														12	-5.35589	-9.76016	-5.80392
																																														15	0.398785	-4.15781	2.61657
																																														20	0.330188	-4.22619	2.32777
																																														25	0.119477	-4.43517	2.07268
																																														50	0.0025584	-4.55707	2.00451
																																														100	-0.00780635	-4.57001	2.01879
																																														200	-0.00889486	-4.58098	2.00482
[truncated: 5 more columns]

## Sheet: C4H6
Butadiene-Butadiene - π stack arrangement				aug-cc-pVDZ
	CC2				EOM					∆E					LR
	R/a0	∆E1/Eh	∆E2/Eh		VAB	VBA	CAB	CBA		supersys	density	density (Coul)	dipole		VAB	VBA	CAB	CBA		supersys	density	density (Coul)	dipole					R	supersys	dens EOM	dens LR	coul EOM	coul LR	dip EOM	dip LR		R	supersys	dens EOM	dens LR	coul EOM	coul LR	dip EOM	dip LR		R	supersys	dens EOM	dens LR
	8	0.219735	0.233551		0.00679677	0.00679677	0.00794233	0.00794233		13.8156	13.5935	15.8847	20.7875		0.00626944	0.00626944	0.00739819	0.00739819		13.8156	12.5389	14.7964	19.2174					8	13.8156	13.5935	12.5389	15.8847	14.7964	20.7875	19.2174		8	1.7684	1.73997	1.60498	2.03324	1.89394	2.6608	2.45983		8		-1.60762	-9.24146
	9	0.222363	0.23154		0.00544439	0.00544439	0.00598804	0.00598804		9.17632	10.8888	11.9761	14.5997		0.00504088	0.00504088	0.00557944	0.00557944		9.17632	10.0818	11.1589	13.497					9	9.17632	10.8888	10.0818	11.9761	11.1589	14.5997	13.497		9	1.67239	1.98448	1.8374	2.18264	2.03371	2.6608	2.45983		9		18.6616	9.86718
	10	0.223452	0.230125		0.00433405	0.00433405	0.00457912	0.00457912		6.67377	8.6681	9.15825	10.6432		0.00402207	0.00402207	0.00426564	0.00426564		6.67377	8.04415	8.53128	9.83932					10	6.67377	8.6681	8.04415	9.15825	8.53128	10.6432	9.83932		10	1.66844	2.16703	2.01104	2.28956	2.13282	2.6608	2.45983		10		29.8831	20.5337
	11	0.223992	0.229165		0.00345199	0.00345199	0.0035557	0.0035557		5.17324	6.90398	7.1114	7.9964		0.00320732	0.00320732	0.00331062	0.00331062		5.17324	6.41464	6.62123	7.39243					11	5.17324	6.90398	6.41464	7.1114	6.62123	7.9964	7.39243		11	1.7214	2.2973	2.13447	2.36632	2.20322	2.6608	2.45983		11		33.4556	23.9966
	12	0.224355	0.228519		0.00276275	0.00276274	0.00280359	0.00280359		4.16417	5.52549	5.60718	6.15926		0.00256803	0.00256803	0.00260878	0.00260878		4.16417	5.13606	5.21756	5.69405					12	4.16417	5.52549	5.13606	5.60718	5.21756	6.15926	5.69405		12	1.79892	2.38701	2.21878	2.4223	2.25399	2.6608	2.45983		12		32.6914	23.3394
	15	0.225122	0.227592		0.00149252	0.00149252	0.00149414	0.00149414		2.46945	2.98505	2.98828	3.15354		0.00138635	0.00138635	0.00138797	0.00138797		2.46945	2.7727	2.77594	2.91536					15	2.46945	2.98505	2.7727	2.98828	2.77594	3.15354	2.91536		15	2.08359	2.51863	2.33946	2.52136	2.3422	2.6608	2.45983		15		20.8793	12.2802
	20	0.22593	0.227115		0.000647778	0.000647778	0.00064778	0.00064778		1.18533	1.29556	1.29556	1.3304		0.000600665	0.000600665	0.000600668	0.000600668		1.18533	1.20133	1.20134	1.22992					20	1.18533	1.29556	1.20133	1.29556	1.20134	1.3304	1.22992		20	2.37067	2.59111	2.40266	2.59112	2.40267	2.6608	2.45983		20		9.29877	1.3495
	25	0.226232	0.226846		0.000335333	0.000335333	0.000335333	0.000335333		0.613904	0.670666	0.670666	0.681165		0.000310638	0.000310638	0.000310638	0.000310638		0.613904	0.621277	0.621277	0.629717					25	0.613904	0.670666	0.621277	0.670666	0.621277	0.681165	0.629717		25	2.39806	2.61979	2.42686	2.61979	2.42686	2.6608	2.45983		25		9.24621	1.20106
	50	0.226501	0.226578		4.24325e-05	4.24325e-05	4.24325e-05	4.24325e-05		0.077214	0.0848649	0.0848649	0.0851457		3.9249e-05	3.9249e-05	3.9249e-05	3.9249e-05		0.077214	0.0784981	0.0784981	0.0787146					50	0.077214	0.0848649	0.0784981	0.0848649	0.0784981	0.0851457	0.0787146		50	2.41294	2.65203	2.45306	2.65203	2.45306	2.6608	2.45983		50		9.90877	1.66301
	100	0.226534	0.226544		5.3175e-06	5.31751e-06	5.3175e-06	5.31751e-06		0.00967155	0.010635	0.010635	0.0106432		4.91657e-06	4.91656e-06	4.91657e-06	4.91656e-06		0.00967155	0.00983313	0.00983313	0.00983932					100	0.00967155	0.010635	0.00983313	0.010635	0.00983313	0.0106432	0.00983932		100	2.41789	2.65875	2.45828	2.65875	2.45828	2.6608	2.45983		100		9.96183	1.6707
	200	0.226539	0.22654		6.65078e-07	6.65082e-07	6.65078e-07	6.65082e-07		0.00120958	0.00133016	0.00133016	0.0013304		6.14874e-07	6.14869e-07	6.14874e-07	6.14869e-07		0.00120958	0.00122974	0.00122974	0.00122992					200	0.00120958	0.00133016	0.00122974	0.00133016	0.00122974	0.0013304	0.00122992		200	2.41916	2.66032	2.45948	2.66032	2.45948	2.6608	2.45983		200		9.96879	1.66694
					TM(n0)	TM(0n)							TM*TM										TM*TM
					2.37279	2.22516							5.3216		2.37279	2.05557							4.91966
					-0.20879	-0.200083									-0.20879	-0.202274
[truncated: 4 more columns]

## Sheet: Large Molecules
		TURBOMOLE norm		rescaled*
Case		tm(0n)	tm(n0)	tm(0n)	tm(n0)	R	dimer trans1	dimer trans2	diff	dipole		eff. dipole^2	dipole^2
PDI		-4.1931	-2.7177	-2.96497	-3.84341	25	0.0948923	0.0957299	0.8376	1.45864	74.1447	6.54375	11.3956
def2-TZVPP						50	0.0952497	0.0953867	0.137	0.182329	33.0872	8.5625	11.3956
						100	0.0953087	0.0953273	0.0186101	0.0227912	22.4667	9.30506	11.3956
						200	0.0953167	0.0953191	0.00237809	0.0028489	19.7976	9.51237	11.3956
Cumarin120		2.35526	1.40904	1.66542	1.99268	25	0.153043	0.153389	0.3464	0.490374	41.563	2.70625	3.31865
def2-TZVPP		-0.907027	-0.564917	-0.641365	-0.798913	50	0.153095	0.153144	0.0489	0.0612968	25.3513	3.05625	3.31865
						100	0.153099	0.153106	0.00631551	0.0076621	21.3219	3.15776	3.31865
						200	0.1531	0.1531	0.00079591	0.000957762	20.3354	3.18364	3.31865
Butadiene		2.94338	1.7216	2.08129	2.4347	25	0.233661	0.234286	0.6251	0.652584	4.39675	4.88359	5.09831
def2-TZVPP		-0.245133	-0.126433	-0.173335	-0.178803	50	0.233936	0.234016	0.0803	0.081573	1.58531	5.01875	5.09831
						100	0.233971	0.233981	0.0101	0.0101966	0.956692	5.05	5.09831
						200	0.233975	0.233977	0.00126409	0.00127458	0.829971	5.05635	5.09831		DF errors
															dimer trans 1	dimer trans 2	diff	dipole		tm(0n)	tm(n0)	TM^2
Butadiene		2.90687	1.67793	2.05547	2.37295	25	0.226188	0.226802	0.614	0.629733	2.56231	4.79688	4.91979		-4.46212e-05	-4.45247e-05	9.64594e-08	1.58754e-05		-0.000101996	0.000168385	0.000124027
aug-cc-pVDZ		-0.286116	-0.147677	-0.202315	-0.208847	50	0.226456	0.226533	0.0772166	0.0787166	1.94254	4.82604	4.91979		-4.46553e-05	-4.46526e-05	2.62832e-09	1.98443e-06		-4.06534e-05	-5.65663e-05
						100	0.22649	0.226499	0.00967183	0.00983957	1.73431	4.83592	4.91979		-4.4784e-05	-4.47837e-05	2.8604e-10	2.48053e-07
						200	0.226494	0.226495	0.00120962	0.00122995	1.68047	4.83848	4.91979		-4.46561e-05	-4.4656e-05	3.99e-11	3.10067e-08
				* tm(n0) divided by √2, tm(0n) multiplied by √2
ADC(2)				ADC(2*) transition moments**
Case				tm(n0)	tm(0n)	R	dimer trans1	dimer trans2	diff	dipole		eff. dipole^2	dipole^2
PDI				-3.49682	-3.49682	25	0.0927682	0.093553	0.784713	1.56515	99.4549	6.13057	12.2277
def2-TZVPP						50	0.0931126	0.093241	0.128394	0.195644	52.377	8.02465	12.2277
						100	0.0931573	0.0931747	0.0174399	0.0244555	40.2274	8.71993	12.2277
						200	0.0931647	0.0931669	0.00222856	0.00305693	37.1708	8.91424	12.2277
				* The ADC(2) transition moments in Turbomole omit the contributions from 2nd-order amplitudes

## Sheet: transitions
original data		dist:	2.13161	a0	112.8	pm
	Neon
	excitation e	0f EOM/LR	f0 EOM	f0 LR	0f M contr	dipole str. EOM	dipole str LR		system	excitation e	0f EOM/LR	f0 EOM	f0 LR	0f M contr	dipole str. EOM	dipole str LR	osc. str. EOM	osc. str. LR
CCS	0.763794	0.476346	0.476346	0.471749	-0.00459734	0.226906	0.224716		Neon	20.7839	0.476346	0.476346	0.471749	-0.00459734	0.226906	0.224716	0.346618	0.343273
CC2	0.688869	0.516255	0.501817	0.499469	-0.00511373	0.259065	0.257853			18.7451	0.516255	0.501817	0.499469	-0.00511373	0.259065	0.257853	0.356924	0.355254
CCSD	0.699753	0.50716	0.488885	0.488203	-0.00443823	0.247943	0.247597			19.0413	0.50716	0.488885	0.488203	-0.00443823	0.247943	0.247597	0.346998	0.346514
CC3	0.707072	0.504178	0.489271	0.489182	-0.00445701	0.24668	0.246635			19.2404	0.504178	0.489271	0.489182	-0.00445701	0.24668	0.246635	0.34884	0.348777
CCSDT	0.70582	0.504162	0.489094	0.488998	-0.00445547	0.246583	0.246534			19.2064	0.504162	0.489094	0.488998	-0.00445547	0.246583	0.246534	0.348086	0.348018
CCSDTQ	0.707203	0.504139	0.488678	0.488671	-0.00442166	0.246361	0.246358			19.244	0.504139	0.488678	0.488671	-0.00442166	0.246361	0.246358	0.348455	0.34845
CCSD/aDZ	0.699753	0.50716	0.488885	0.488203	-0.00443823	0.247943	0.247597			19.0413	0.50716	0.488885	0.488203	-0.00443823	0.247943	0.247597	0.346998	0.346514
CCSD/aTZ	0.677666	0.488231	0.473192	0.47242	-0.00434747	0.231027	0.23065			18.4402	0.488231	0.473192	0.47242	-0.00434747	0.231027	0.23065	0.313118	0.312607
CCSD/aQZ	0.665812	0.473989	0.459872	0.459117	-0.0040034	0.217974	0.217616			18.1177	0.473989	0.459872	0.459117	-0.0040034	0.217974	0.217616	0.29026	0.289783
	CO
	excitation e	f0	0f EOM	0f LR	0f M contr	dipole str. EOM	dipole str LR			excitation e	f0	0f EOM	0f LR	0f M contr	dipole str. EOM	dipole str LR
CCS	0.333607	0.718456	0.718456	0.60178	-0.116677	0.51618	0.432352		CO	9.0779	0.718456	0.718456	0.60178	-0.116677	0.51618	0.432352	0.229601	0.192314
CC2	0.322466	0.659774	0.648943	0.618219	-0.0975143	0.428155	0.407885			8.77474	0.659774	0.648943	0.618219	-0.0975143	0.428155	0.407885	0.184087	0.175372
CCSD	0.320473	0.65117	0.631296	0.620841	-0.0954137	0.411081	0.404273			8.72053	0.65117	0.631296	0.620841	-0.0954137	0.411081	0.404273	0.175654	0.172745
CC3	0.316838	0.671415	0.645403	0.641645	-0.0950139	0.433333	0.430811			8.62159	0.671415	0.645403	0.641645	-0.0950139	0.433333	0.430811	0.183062	0.181996
CCSDT	0.316892	0.664423	0.637772	0.635522	-0.0943281	0.42375	0.422255			8.62307	0.664423	0.637772	0.635522	-0.0943281	0.42375	0.422255	0.179044	0.178412
CCSDTQ	0.316477	0.667672	0.63711	0.636825	-0.0946907	0.42538	0.42519			8.61179	0.667672	0.63711	0.636825	-0.0946907	0.42538	0.42519	0.179498	0.179417
	C2H4
	excitation e	f0	0f EOM	0f LR	0f M contr	dipole str. EOM	dipole str LR
CCS	0.259308	0.733291	0.733291	0.699829	-0.0334627	0.537716	0.513178		C2H4	7.05613	0.733291	0.733291	0.699829	-0.0334627	0.537716	0.513178	0.092956	0.0887141
CC2	0.260893	0.695615	0.669563	0.671151	-0.0179894	0.465759	0.466863			7.09927	0.695615	0.669563	0.671151	-0.0179894	0.465759	0.466863	0.0810088	0.081201
CCSD	0.266469	0.68383	0.655395	0.651137	-0.0174586	0.448179	0.445267			7.25098	0.68383	0.655395	0.651137	-0.0174586	0.448179	0.445267	0.0796171	0.0790998
CC3	0.264966	0.693135	0.651003	0.650866	-0.0162146	0.451233	0.451138			7.21008	0.693135	0.651003	0.650866	-0.0162146	0.451233	0.451138	0.0797075	0.0796907
CCSDT	0.265319	0.692248	0.650656	0.649899	-0.0163493	0.450415	0.449891			7.2197	0.692248	0.650656	0.649899	-0.0163493	0.450415	0.449891	0.0796691	0.0795764
CCSDTQ	0.265613	0.692527	0.64837	0.64834	-0.0160862	0.449014	0.448993			7.22771	0.692527	0.64837	0.64834	-0.0160862	0.449014	0.448993	0.0795093	0.0795057
								Table:
											<f|µ|0>	<0|µ|f>			osc. str.
								System	Method	∆E / eV	EOM/LR	EOM	LR	M contr.	EOM	LR
								Neon	CCS	20.7839	0.476346	0.476346	0.471749	-0.00459734	0.346618	0.343273
									CC2	18.7451	0.516255	0.501817	0.499469	-0.00511373	0.356924	0.355254
									CCSD	19.0413	0.50716	0.488885	0.488203	-0.00443823	0.346998	0.346514
									CC3	19.2404	0.504178	0.489271	0.489182	-0.00445701	0.34884	0.348777
									CCSDT	19.2064	0.504162	0.489094	0.488998	-0.00445547	0.348086	0.348018
									CCSDTQ	19.244	0.504139	0.488678	0.488671	-0.00442166	0.348455	0.34845
								CO	CCS	9.0779	0.718456	0.718456	0.60178	-0.116677	0.229601	0.192314
									CC2	8.77474	0.659774	0.648943	0.618219	-0.0975143	0.184087	0.175372
									CCSD	8.72053	0.65117	0.631296	0.620841	-0.0954137	0.175654	0.172745
									CC3	8.62159	0.671415	0.645403	0.641645	-0.0950139	0.183062	0.181996
									CCSDT	8.62307	0.664423	0.637772	0.635522	-0.0943281	0.179044	0.178412
									CCSDTQ	8.61179	0.667672	0.63711	0.636825	-0.0946907	0.179498	0.179417
								C2H4	CCS	7.05613	0.733291	0.733291	0.699829	-0.0334627	0.092956	0.0887141
									CC2	7.09927	0.695615	0.669563	0.671151	-0.0179894	0.0810088	0.081201
									CCSD	7.25098	0.68383	0.655395	0.651137	-0.0174586	0.0796171	0.0790998
									CC3	7.21008	0.693135	0.651003	0.650866	-0.0162146	0.0797075	0.0796907
									CCSDT	7.2197	0.692248	0.650656	0.649899	-0.0163493	0.0796691	0.0795764
									CCSDTQ	7.22771	0.692527	0.64837	0.64834	-0.0160862	0.0795093	0.0795057
